# Supplementary material for: An Innovative Drug Repurposing Approach to Restrain Endometrial Cancer Metastatization
Source: Cells. 2023 Mar 3;12(5):794. doi: 10.3390/cells12050794 (PMC10001006; doi:10.3390/cells12050794)
Supplement: Supplementary file 1 [file cells-12-00794-s001.zip]

Archive with 1 entries (1 files):
- cells-2189643-supplementary.xlsx
