# Supplementary material for: An Innovative Drug Repurposing Approach to Restrain Endometrial Cancer Metastatization
Source: Cells. 2023 Mar 3;12(5):794. doi: 10.3390/cells12050794 (PMC10001006; doi:10.3390/cells12050794)
Supplement: Supplementary file 1 [file cells-12-00794-s001.zip › cells-2189643-supplementary.xlsx]

## Sheet: S1
Supplementary Table S1
Differential gene expression signature between metastatic (M) and non-metastatic (NM) EC
Gene	FC	FDR
ARSD	-0.474517	0.039808
DNAH9	-0.473243	0.0358818
CDKL5	0.174673	0.045257
ANOS1	0.43916	0.0189753
LTF	-1.55522	0.04675
DPEP1	-0.574547	0.0422849
GAB2	0.387934	0.0420738
EFCAB1	-0.69008	0.0358818
MYOC	-0.323638	0.0358818
ANAPC4	-0.611099	0.0197814
ATP2C2	-0.639637	0.0197814
ZMYND12	-0.435519	0.0454121
FGFR2	-0.762635	0.0438962
PLA2G10	-0.376261	0.0482896
GNB5	-0.315022	0.0477578
JMJD6	0.247555	0.0303166
PRKACA	0.241144	0.0420738
TXK	-0.359628	0.0303166
ZNF446	-0.164661	0.0492726
OVGP1	-1.13556	0.0288644
SF3B2	0.23289	0.0482896
ESR1	-0.729276	0.0418879
TMEM101	-1.20705	0.021505
GABRP	-1.07875	0.0358818
FKBP5	0.349772	0.0409005
ACOT7	0.426931	0.0481832
CIRBP	-0.333072	0.0201311
SERPINA4	-0.701713	0.0145695
MRGBP	0.260904	0.0420738
TNNC2	-0.526188	0.0197814
LAMA1	-0.587296	0.0303166
TSNAXIP1	-0.517773	0.0401978
TMC5	-0.677764	0.0474888
HOMER2	-0.515598	0.0422821
PEX11G	-0.407055	0.039808
FAM83E	-0.841828	0.0358818
CFAP69	-0.242899	0.039808
MINDY4	-0.214063	0.0327584
NPDC1	-0.61219	0.0418879
FBXW4	-0.307859	0.0481832
HOXB6	-1.22909	0.0258771
DHRS7B	-0.348701	0.0145695
CWH43	-0.520599	0.0197814
ACCS	-0.351144	0.0454121
PRKAB1	-0.285665	0.0378432
FGF1	-0.305355	0.00662907
HGD	-0.893363	0.0310849
CCDC88A	0.410258	0.0303166
REG1A	-0.313006	0.0200583
FN1	0.737129	0.0303166
DNAH6	-0.326187	0.0358818
PHF19	0.35142	0.044869
HDHD3	-0.458885	0.0109486
CFAP58	-0.260309	0.0422821
HOXB8	-1.19425	0.0426057
HOXB5	-1.19749	0.0358818
HOXB3	-0.824968	0.0481832
CCDC170	-0.736299	0.0145695
TP53AIP1	-0.318477	0.0430025
ITIH5	-0.386287	0.0420738
MOGAT1	-0.265296	0.0482896
SRSF6	-0.225813	0.0401978
XG	-0.672709	0.0420738
F13A1	-0.50363	0.0482896
RAB17	-0.473716	0.045257
SCGB2A1	-1.69701	0.0409005
SLC25A35	-0.920174	0.0206447
ID1	-0.790035	0.0481832
F10	-0.37552	0.045257
IDUA	-0.4949	0.0362779
ERMARD	-0.363255	0.00330331
PYY	-0.91578	0.0197814
CCT6B	-0.202285	0.0303166
POSTN	0.691293	0.044554
STOML3	-0.640647	0.0438962
AMPD3	-0.28465	0.0258771
ELP3	-0.721495	0.0127915
C5AR2	-0.305774	0.0390165
HNF1A	-0.355634	0.0258771
P2RX4	-0.324781	0.0358818
SMPD2	-0.345937	0.0420738
MYCBPAP	-0.260351	0.0358818
IFT172	-0.320882	0.0358818
SLC40A1	-0.876035	0.039808
ETFBKMT	-0.149609	0.0307525
CCDC33	-0.507732	0.0197814
SKAP1	-0.586707	0.0481832
LRRC46	-0.882488	0.0430025
CCDC40	-0.440367	0.0429411
TIMM29	0.159439	0.0422821
NPHP1	-0.271022	0.0358818
ANKMY1	-0.34879	0.0422821
COL8A1	0.497974	0.0430025
OCIAD2	-0.393169	0.0418879
PIK3R1	-0.580214	0.0454121
PAM	-0.571862	0.0310849
KLHL3	-0.245424	0.0358818
PPP1R18	0.384996	0.0358818
NXF3	-0.312557	0.0358818
IDNK	-0.333689	0.0464107
HABP2	-0.713672	0.0420738
TTC12	-0.361523	0.0145695
MIA2	-0.239199	0.0303166
PIH1D2	-0.33189	0.0358818
ANKFN1	-0.234507	0.0303166
PDLIM3	0.414527	0.0316151
NTAN1	0.304265	0.0197814
TMED6	-0.373571	0.0321624
ADAMTS4	0.351335	0.0310849
TPPP3	-1.15583	0.0426057
ZDHHC1	-0.507504	0.0189753
RSPH1	-0.935928	0.0303166
LRRC71	-0.738464	0.039808
ZG16B	-0.390003	0.0420738
ASRGL1	-1.00281	0.0154446
UBXN10	-0.676186	0.0307525
TTLL10	-0.519471	0.0358818
CLHC1	-0.20771	0.0429411
SPATA18	-0.602242	0.0481832
MSX1	-1.26827	0.0358818
IHH	-1.4184	0.0303166
GLB1L	-0.319355	0.0438962
PLB1	-0.148104	0.0477578
ZNF589	-0.310179	0.0474888
PLXNB1	-0.334234	0.0422821
GPER1	-0.45471	0.0358818
RNF183	-0.766956	0.0197814
TTC8	-0.248191	0.0409005
SLC39A2	-0.322295	0.0218262
NDRG2	-0.589319	0.0422821
GATAD2A	0.21858	0.0426057
TMC4	-0.635449	0.0401978
GGT6	-0.820277	0.0230559
TEKT1	-0.837925	0.0401978
TTC21A	-0.433191	0.0184551
GLYCTK	-0.625982	0.0358818
STX18	-0.898845	0.0109486
RAB3B	0.238197	0.0420738
HEXD	-0.317561	0.0358818
TIGD4	-0.178305	0.0303166
SERPINA6	-1.03746	0.0197814
ANKK1	-0.317931	0.0327584
SEMA3E	-0.688567	0.0454121
DCLK2	0.30656	0.0464107
SLC23A1	-0.464508	0.0362779
RBKS	-0.301169	0.0477578
TMEM37	-0.742204	0.0370476
DRC3	-0.526518	0.0358818
MAB21L4	-0.576526	0.039808
LRRC20	0.429297	0.0327584
CFL1	0.184335	0.0435772
NDNF	-0.166341	0.0477578
MUC13	-1.14603	0.00477435
SLC26A9	-0.251461	0.0358818
VWA3A	-0.704348	0.0348324
EIF1AD	0.214363	0.0426057
UBQLNL	-0.190804	0.0464107
MTLN	-0.863092	0.0422821
B3GNTL1	-0.18987	0.0362779
CCDC57	-0.2724	0.0481832
FBXO46	0.20959	0.0499634
RIIAD1	-0.50592	0.0358818
FCER1A	-0.381397	0.0248445
D2HGDH	-0.322238	0.0429411
CFAP65	-0.437257	0.039808
CAPN12	-0.309355	0.0404033
ACTL10	-0.348357	0.0429411
CABCOCO1	-0.655148	0.0353112
GPR39	-0.335673	0.0482896
STING1	-0.525807	0.039808
FAM110C	-0.702793	0.0420738
THBS2	0.63064	0.0409005
CFAP73	-0.784376	0.0358818
DNAJB13	-0.53605	0.0197814
TMEM220	-0.295228	0.0426057
ENO4	-0.285482	0.0477578
C10orf99	-0.899727	0.0469928
NOXA1	-0.790165	0.00477435
BCL2L15	-0.537898	0.0303166
SNTN	-0.573794	0.0365192
ANKDD1B	-0.281799	0.0358818
FAM47E	-0.146238	0.0422821
CTSE	-0.396184	0.0218262
SFTA2	-0.817507	0.0409005
SERPINA1	-1.21097	0.0420738
KCNRG	-0.498136	0.0246484
EPS8L3	-0.390403	0.0422821
ASB12	-0.474816	0.0316151
MAGEE1	0.336945	0.0401978
LDLRAD1	-0.775637	0.0374419
DAXX	0.213163	0.0420738
SMIM5	-0.315526	0.0327584
TRIM15	-0.285677	0.0482896
TRIM31	-0.516132	0.0358818
POU5F1B	-0.24195	0.0422821
ZNF888	-0.363913	0.0218262
COL28A1	-0.305884	0.0321624
FTCDNL1	-0.260715	0.0303166
CROCC2	-0.52692	0.0310629
LYRM9	-0.20664	0.0420738
COX19	-0.239009	0.0401978
WFDC6	-0.360443	0.0303166
TUBA4B	-1.05597	0.0358818
TRMT9B	-0.214498	0.0426057
C11orf97	-0.713254	0.0314176
AC112229.3	-0.696666	0.00477435
SMIM6	-1.25031	0.00662907
HOXB7	-0.878826	0.039808
RHEX	-1.17135	0.025315
SMIM22	-1.29129	0.0358818
NUDT18	-0.302343	0.0436018
LENG9	-0.417666	0.0218262

## Sheet: S2
Supplementary Table S2
Dataset comprising 575 compounds obtained from Pathifier analysis
Gene	Pathway	PDS	Drug	Interaction_type	Sources	Categories
PLXNB1	axon extension (GO:0048675)	0.858689	CHEMBL233209	not indicated	DrugBank	DRUGGABLE GENOME
ETFBKMT	protein methylation (GO:0006479)	0.841823	CHEMBL233209	not indicated	DrugBank	not indicated
P2RX4	adenyl ribonucleotide binding (GO:0032559)	0.830232	ADENOSINE TRIPHOSPHATE	agonist	GuideToPharmacology	DRUGGABLE GENOME,ION CHANNEL
P2RX4	adenyl ribonucleotide binding (GO:0032559)	0.830232	ESLICARBAZEPINE	not indicated	DrugBank	DRUGGABLE GENOME,ION CHANNEL
P2RX4	adenyl ribonucleotide binding (GO:0032559)	0.830232	PAROXETINE	antagonist	GuideToPharmacology	DRUGGABLE GENOME,ION CHANNEL
ACOT7	coenzyme metabolic process (GO:0006732)	0.813737	CHEMBL233209	not indicated	DrugBank	TRANSCRIPTION FACTOR,ENZYME
GPER1	positive regulation of protein localization to cell periphery (GO:1904377)	0.81297	TAMOXIFEN	agonist	GuideToPharmacology	DRUGGABLE GENOME,G PROTEIN COUPLED RECEPTOR,KINASE,TRANSCRIPTION FACTOR
GPER1	positive regulation of protein localization to cell periphery (GO:1904377)	0.81297	AFIMOXIFENE	agonist	GuideToPharmacology	DRUGGABLE GENOME,G PROTEIN COUPLED RECEPTOR,KINASE,TRANSCRIPTION FACTOR
GPER1	positive regulation of protein localization to cell periphery (GO:1904377)	0.81297	FULVESTRANT	agonist	GuideToPharmacology	DRUGGABLE GENOME,G PROTEIN COUPLED RECEPTOR,KINASE,TRANSCRIPTION FACTOR
GPER1	positive regulation of protein localization to cell periphery (GO:1904377)	0.81297	CHEMBL456145	not indicated	DrugBank	DRUGGABLE GENOME,G PROTEIN COUPLED RECEPTOR,KINASE,TRANSCRIPTION FACTOR
GPER1	positive regulation of protein localization to cell periphery (GO:1904377)	0.81297	RALOXIFENE	agonist	GuideToPharmacology	DRUGGABLE GENOME,G PROTEIN COUPLED RECEPTOR,KINASE,TRANSCRIPTION FACTOR
GPER1	positive regulation of protein localization to cell periphery (GO:1904377)	0.81297	ESTRADIOL	binder	DTC,DrugBank	DRUGGABLE GENOME,G PROTEIN COUPLED RECEPTOR,KINASE,TRANSCRIPTION FACTOR
GPER1	positive regulation of protein localization to cell periphery (GO:1904377)	0.81297	GENISTEIN	not indicated	DrugBank	DRUGGABLE GENOME,G PROTEIN COUPLED RECEPTOR,KINASE,TRANSCRIPTION FACTOR
GPER1	positive regulation of protein localization to cell periphery (GO:1904377)	0.81297	ESTRADIOL BENZOATE	not indicated	DrugBank	DRUGGABLE GENOME,G PROTEIN COUPLED RECEPTOR,KINASE,TRANSCRIPTION FACTOR
PIK3R1	positive regulation of protein localization to cell periphery (GO:1904377)	0.81297	PF-04691502	inhibitor	ClearityFoundationBiomarkers,MyCancerGenome,ChemblInteractions	CLINICALLY ACTIONABLE,TRANSCRIPTION FACTOR BINDING,DRUGGABLE GENOME,KINASE,ENZYME,PHOSPHATIDYLINOSITOL 3 KINASE
PIK3R1	positive regulation of protein localization to cell periphery (GO:1904377)	0.81297	RG-7666	inhibitor	ChemblInteractions	CLINICALLY ACTIONABLE,TRANSCRIPTION FACTOR BINDING,DRUGGABLE GENOME,KINASE,ENZYME,PHOSPHATIDYLINOSITOL 3 KINASE
PIK3R1	positive regulation of protein localization to cell periphery (GO:1904377)	0.81297	VS-5584	inhibitor	ChemblInteractions	CLINICALLY ACTIONABLE,TRANSCRIPTION FACTOR BINDING,DRUGGABLE GENOME,KINASE,ENZYME,PHOSPHATIDYLINOSITOL 3 KINASE
PIK3R1	positive regulation of protein localization to cell periphery (GO:1904377)	0.81297	GEDATOLISIB	inhibitor	ClearityFoundationBiomarkers,MyCancerGenome,ChemblInteractions,MyCancerGenomeClinicalTrial	CLINICALLY ACTIONABLE,TRANSCRIPTION FACTOR BINDING,DRUGGABLE GENOME,KINASE,ENZYME,PHOSPHATIDYLINOSITOL 3 KINASE
PIK3R1	positive regulation of protein localization to cell periphery (GO:1904377)	0.81297	SF-1126	inhibitor	ChemblInteractions	CLINICALLY ACTIONABLE,TRANSCRIPTION FACTOR BINDING,DRUGGABLE GENOME,KINASE,ENZYME,PHOSPHATIDYLINOSITOL 3 KINASE
PIK3R1	positive regulation of protein localization to cell periphery (GO:1904377)	0.81297	DACTOLISIB	inhibitor	ClearityFoundationBiomarkers,MyCancerGenome,ChemblInteractions,MyCancerGenomeClinicalTrial	CLINICALLY ACTIONABLE,TRANSCRIPTION FACTOR BINDING,DRUGGABLE GENOME,KINASE,ENZYME,PHOSPHATIDYLINOSITOL 3 KINASE
PIK3R1	positive regulation of protein localization to cell periphery (GO:1904377)	0.81297	PUQUITINIB	inhibitor	ChemblInteractions	CLINICALLY ACTIONABLE,TRANSCRIPTION FACTOR BINDING,DRUGGABLE GENOME,KINASE,ENZYME,PHOSPHATIDYLINOSITOL 3 KINASE
PIK3R1	positive regulation of protein localization to cell periphery (GO:1904377)	0.81297	PICTILISIB	inhibitor	MyCancerGenome,ChemblInteractions	CLINICALLY ACTIONABLE,TRANSCRIPTION FACTOR BINDING,DRUGGABLE GENOME,KINASE,ENZYME,PHOSPHATIDYLINOSITOL 3 KINASE
PIK3R1	positive regulation of protein localization to cell periphery (GO:1904377)	0.81297	ALPELISIB	inhibitor	ClearityFoundationBiomarkers,MyCancerGenome,MyCancerGenomeClinicalTrial	CLINICALLY ACTIONABLE,TRANSCRIPTION FACTOR BINDING,DRUGGABLE GENOME,KINASE,ENZYME,PHOSPHATIDYLINOSITOL 3 KINASE
PIK3R1	positive regulation of protein localization to cell periphery (GO:1904377)	0.81297	PANULISIB	inhibitor	ChemblInteractions	CLINICALLY ACTIONABLE,TRANSCRIPTION FACTOR BINDING,DRUGGABLE GENOME,KINASE,ENZYME,PHOSPHATIDYLINOSITOL 3 KINASE
PIK3R1	positive regulation of protein localization to cell periphery (GO:1904377)	0.81297	SONOLISIB	inhibitor	MyCancerGenome,ChemblInteractions,MyCancerGenomeClinicalTrial	CLINICALLY ACTIONABLE,TRANSCRIPTION FACTOR BINDING,DRUGGABLE GENOME,KINASE,ENZYME,PHOSPHATIDYLINOSITOL 3 KINASE
PIK3R1	positive regulation of protein localization to cell periphery (GO:1904377)	0.81297	ISOPROTERENOL	agonist	DrugBank	CLINICALLY ACTIONABLE,TRANSCRIPTION FACTOR BINDING,DRUGGABLE GENOME,KINASE,ENZYME,PHOSPHATIDYLINOSITOL 3 KINASE
PIK3R1	positive regulation of protein localization to cell periphery (GO:1904377)	0.81297	PWT-33587	inhibitor	ChemblInteractions	CLINICALLY ACTIONABLE,TRANSCRIPTION FACTOR BINDING,DRUGGABLE GENOME,KINASE,ENZYME,PHOSPHATIDYLINOSITOL 3 KINASE
PIK3R1	positive regulation of protein localization to cell periphery (GO:1904377)	0.81297	EVEROLIMUS	not indicated	PharmGKB	CLINICALLY ACTIONABLE,TRANSCRIPTION FACTOR BINDING,DRUGGABLE GENOME,KINASE,ENZYME,PHOSPHATIDYLINOSITOL 3 KINASE
PIK3R1	positive regulation of protein localization to cell periphery (GO:1904377)	0.81297	COPANLISIB	inhibitor	ClearityFoundationBiomarkers,MyCancerGenome,ChemblInteractions,MyCancerGenomeClinicalTrial	CLINICALLY ACTIONABLE,TRANSCRIPTION FACTOR BINDING,DRUGGABLE GENOME,KINASE,ENZYME,PHOSPHATIDYLINOSITOL 3 KINASE
PIK3R1	positive regulation of protein localization to cell periphery (GO:1904377)	0.81297	PA-799	inhibitor	ChemblInteractions	CLINICALLY ACTIONABLE,TRANSCRIPTION FACTOR BINDING,DRUGGABLE GENOME,KINASE,ENZYME,PHOSPHATIDYLINOSITOL 3 KINASE
PIK3R1	positive regulation of protein localization to cell periphery (GO:1904377)	0.81297	BUPARLISIB	inhibitor	MyCancerGenome,ChemblInteractions	CLINICALLY ACTIONABLE,TRANSCRIPTION FACTOR BINDING,DRUGGABLE GENOME,KINASE,ENZYME,PHOSPHATIDYLINOSITOL 3 KINASE
PIK3R1	positive regulation of protein localization to cell periphery (GO:1904377)	0.81297	OMIPALISIB	inhibitor	ClearityFoundationBiomarkers,ChemblInteractions,MyCancerGenomeClinicalTrial	CLINICALLY ACTIONABLE,TRANSCRIPTION FACTOR BINDING,DRUGGABLE GENOME,KINASE,ENZYME,PHOSPHATIDYLINOSITOL 3 KINASE
PIK3R1	positive regulation of protein localization to cell periphery (GO:1904377)	0.81297	DS-7423	inhibitor	ClearityFoundationBiomarkers,ChemblInteractions	CLINICALLY ACTIONABLE,TRANSCRIPTION FACTOR BINDING,DRUGGABLE GENOME,KINASE,ENZYME,PHOSPHATIDYLINOSITOL 3 KINASE
PIK3R1	positive regulation of protein localization to cell periphery (GO:1904377)	0.81297	PILARALISIB	inhibitor	ClearityFoundationBiomarkers,MyCancerGenome,ChemblInteractions	CLINICALLY ACTIONABLE,TRANSCRIPTION FACTOR BINDING,DRUGGABLE GENOME,KINASE,ENZYME,PHOSPHATIDYLINOSITOL 3 KINASE
PIK3R1	positive regulation of protein localization to cell periphery (GO:1904377)	0.81297	GSK-2636771	inhibitor	MyCancerGenome	CLINICALLY ACTIONABLE,TRANSCRIPTION FACTOR BINDING,DRUGGABLE GENOME,KINASE,ENZYME,PHOSPHATIDYLINOSITOL 3 KINASE
PIK3R1	positive regulation of protein localization to cell periphery (GO:1904377)	0.81297	APITOLISIB	inhibitor	MyCancerGenome,ChemblInteractions	CLINICALLY ACTIONABLE,TRANSCRIPTION FACTOR BINDING,DRUGGABLE GENOME,KINASE,ENZYME,PHOSPHATIDYLINOSITOL 3 KINASE
PIK3R1	positive regulation of protein localization to cell periphery (GO:1904377)	0.81297	QUERCETIN	inhibitor	MyCancerGenome	CLINICALLY ACTIONABLE,TRANSCRIPTION FACTOR BINDING,DRUGGABLE GENOME,KINASE,ENZYME,PHOSPHATIDYLINOSITOL 3 KINASE
PIK3R1	positive regulation of protein localization to cell periphery (GO:1904377)	0.81297	SAMOTOLISIB	inhibitor	ChemblInteractions	CLINICALLY ACTIONABLE,TRANSCRIPTION FACTOR BINDING,DRUGGABLE GENOME,KINASE,ENZYME,PHOSPHATIDYLINOSITOL 3 KINASE
PIK3R1	positive regulation of protein localization to cell periphery (GO:1904377)	0.81297	WX-037	inhibitor	ChemblInteractions	CLINICALLY ACTIONABLE,TRANSCRIPTION FACTOR BINDING,DRUGGABLE GENOME,KINASE,ENZYME,PHOSPHATIDYLINOSITOL 3 KINASE
PIK3R1	positive regulation of protein localization to cell periphery (GO:1904377)	0.81297	INFIGRATINIB	inhibitor	MyCancerGenome	CLINICALLY ACTIONABLE,TRANSCRIPTION FACTOR BINDING,DRUGGABLE GENOME,KINASE,ENZYME,PHOSPHATIDYLINOSITOL 3 KINASE
PIK3R1	positive regulation of protein localization to cell periphery (GO:1904377)	0.81297	VOXTALISIB	inhibitor	MyCancerGenome,ChemblInteractions	CLINICALLY ACTIONABLE,TRANSCRIPTION FACTOR BINDING,DRUGGABLE GENOME,KINASE,ENZYME,PHOSPHATIDYLINOSITOL 3 KINASE
PIK3R1	positive regulation of protein localization to cell periphery (GO:1904377)	0.81297	GSK-1059615	inhibitor	ChemblInteractions	CLINICALLY ACTIONABLE,TRANSCRIPTION FACTOR BINDING,DRUGGABLE GENOME,KINASE,ENZYME,PHOSPHATIDYLINOSITOL 3 KINASE
PIK3R1	positive regulation of protein localization to cell periphery (GO:1904377)	0.81297	BGT-226	inhibitor	ChemblInteractions	CLINICALLY ACTIONABLE,TRANSCRIPTION FACTOR BINDING,DRUGGABLE GENOME,KINASE,ENZYME,PHOSPHATIDYLINOSITOL 3 KINASE
PIK3R1	positive regulation of protein localization to cell periphery (GO:1904377)	0.81297	PI-103	inhibitor	MyCancerGenome	CLINICALLY ACTIONABLE,TRANSCRIPTION FACTOR BINDING,DRUGGABLE GENOME,KINASE,ENZYME,PHOSPHATIDYLINOSITOL 3 KINASE
PIK3R1	positive regulation of protein localization to cell periphery (GO:1904377)	0.81297	AZD-6482	inhibitor	ChemblInteractions	CLINICALLY ACTIONABLE,TRANSCRIPTION FACTOR BINDING,DRUGGABLE GENOME,KINASE,ENZYME,PHOSPHATIDYLINOSITOL 3 KINASE
PIK3R1	positive regulation of protein localization to cell periphery (GO:1904377)	0.81297	RECILISIB	inhibitor	ChemblInteractions	CLINICALLY ACTIONABLE,TRANSCRIPTION FACTOR BINDING,DRUGGABLE GENOME,KINASE,ENZYME,PHOSPHATIDYLINOSITOL 3 KINASE
PIK3R1	positive regulation of protein localization to cell periphery (GO:1904377)	0.81297	ZSTK-474	inhibitor	ChemblInteractions	CLINICALLY ACTIONABLE,TRANSCRIPTION FACTOR BINDING,DRUGGABLE GENOME,KINASE,ENZYME,PHOSPHATIDYLINOSITOL 3 KINASE
PIK3R1	positive regulation of protein localization to cell periphery (GO:1904377)	0.81297	TASELISIB	inhibitor	ChemblInteractions	CLINICALLY ACTIONABLE,TRANSCRIPTION FACTOR BINDING,DRUGGABLE GENOME,KINASE,ENZYME,PHOSPHATIDYLINOSITOL 3 KINASE
PIK3R1	positive regulation of protein localization to cell periphery (GO:1904377)	0.81297	WORTMANNIN	not indicated	DrugBank	CLINICALLY ACTIONABLE,TRANSCRIPTION FACTOR BINDING,DRUGGABLE GENOME,KINASE,ENZYME,PHOSPHATIDYLINOSITOL 3 KINASE
PIK3R1	positive regulation of protein localization to cell periphery (GO:1904377)	0.81297	ENZASTAURIN	not indicated	DrugBank	CLINICALLY ACTIONABLE,TRANSCRIPTION FACTOR BINDING,DRUGGABLE GENOME,KINASE,ENZYME,PHOSPHATIDYLINOSITOL 3 KINASE
NDNF	cellular response to hypoxia (GO:0071456)	0.809655	ESTRADIOL BENZOATE	not indicated	DrugBank	DRUGGABLE GENOME
DAXX	chromatin assembly (GO:0031497)	0.807452	ESTRADIOL BENZOATE	not indicated	DrugBank	CLINICALLY ACTIONABLE,TRANSCRIPTION FACTOR BINDING,TRANSCRIPTION FACTOR
FGF1	positive regulation of signal transduction (GO:0009967)	0.806401	MUPARFOSTAT	inhibitor	ChemblInteractions	DRUGGABLE GENOME,GROWTH FACTOR
FGF1	positive regulation of signal transduction (GO:0009967)	0.806401	AMLEXANOX	inhibitor	DrugBank	DRUGGABLE GENOME,GROWTH FACTOR
FGF1	positive regulation of signal transduction (GO:0009967)	0.806401	PAZOPANIB	inhibitor	DrugBank	DRUGGABLE GENOME,GROWTH FACTOR
FGF1	positive regulation of signal transduction (GO:0009967)	0.806401	FORMIC ACID	not indicated	DrugBank	DRUGGABLE GENOME,GROWTH FACTOR
FGF1	positive regulation of signal transduction (GO:0009967)	0.806401	SUCROSOFATE	not indicated	DrugBank	DRUGGABLE GENOME,GROWTH FACTOR
FGF1	positive regulation of signal transduction (GO:0009967)	0.806401	HEPARIN	not indicated	DrugBank	DRUGGABLE GENOME,GROWTH FACTOR
FGF1	positive regulation of signal transduction (GO:0009967)	0.806401	CHEMBL1234578	not indicated	DrugBank	DRUGGABLE GENOME,GROWTH FACTOR
FGFR2	positive regulation of signal transduction (GO:0009967)	0.806401	TG100-801	inhibitor	ChemblInteractions	CELL SURFACE,CLINICALLY ACTIONABLE,DRUGGABLE GENOME,KINASE,TYROSINE KINASE
FGFR2	positive regulation of signal transduction (GO:0009967)	0.806401	DERAZANTINIB	inhibitor	ChemblInteractions,CIViC,GuideToPharmacology	CELL SURFACE,CLINICALLY ACTIONABLE,DRUGGABLE GENOME,KINASE,TYROSINE KINASE
FGFR2	positive regulation of signal transduction (GO:0009967)	0.806401	INFIGRATINIB	inhibitor	TALC,MyCancerGenome,JAX-CKB,ChemblInteractions,CIViC,GuideToPharmacology,CancerCommons,MyCancerGenomeClinicalTrial,OncoKB	CELL SURFACE,CLINICALLY ACTIONABLE,DRUGGABLE GENOME,KINASE,TYROSINE KINASE
FGFR2	positive regulation of signal transduction (GO:0009967)	0.806401	DOVITINIB	inhibitor	TALC,MyCancerGenome,TdgClinicalTrial,ClearityFoundationClinicalTrial,JAX-CKB,CGI,DoCM,CIViC	CELL SURFACE,CLINICALLY ACTIONABLE,DRUGGABLE GENOME,KINASE,TYROSINE KINASE
FGFR2	positive regulation of signal transduction (GO:0009967)	0.806401	TRAFERMIN	not indicated	TdgClinicalTrial,TTD	CELL SURFACE,CLINICALLY ACTIONABLE,DRUGGABLE GENOME,KINASE,TYROSINE KINASE
FGFR2	positive regulation of signal transduction (GO:0009967)	0.806401	ERDAFITINIB	inhibitor	DrugBank,JAX-CKB,CIViC,GuideToPharmacology,PharmGKB,OncoKB	CELL SURFACE,CLINICALLY ACTIONABLE,DRUGGABLE GENOME,KINASE,TYROSINE KINASE
FGFR2	positive regulation of signal transduction (GO:0009967)	0.806401	NINTEDANIB	inhibitor	TALC,DrugBank,MyCancerGenome,TdgClinicalTrial,ClearityFoundationClinicalTrial,JAX-CKB,GuideToPharmacology	CELL SURFACE,CLINICALLY ACTIONABLE,DRUGGABLE GENOME,KINASE,TYROSINE KINASE
FGFR2	positive regulation of signal transduction (GO:0009967)	0.806401	TRAMETINIB	not indicated	JAX-CKB	CELL SURFACE,CLINICALLY ACTIONABLE,DRUGGABLE GENOME,KINASE,TYROSINE KINASE
FGFR2	positive regulation of signal transduction (GO:0009967)	0.806401	LENVATINIB	inhibitor	TALC,DrugBank	CELL SURFACE,CLINICALLY ACTIONABLE,DRUGGABLE GENOME,KINASE,TYROSINE KINASE
FGFR2	positive regulation of signal transduction (GO:0009967)	0.806401	ALPELISIB	not indicated	JAX-CKB	CELL SURFACE,CLINICALLY ACTIONABLE,DRUGGABLE GENOME,KINASE,TYROSINE KINASE
FGFR2	positive regulation of signal transduction (GO:0009967)	0.806401	MASITINIB	inhibitor	MyCancerGenome	CELL SURFACE,CLINICALLY ACTIONABLE,DRUGGABLE GENOME,KINASE,TYROSINE KINASE
FGFR2	positive regulation of signal transduction (GO:0009967)	0.806401	LY-2874455	inhibitor	ChemblInteractions,GuideToPharmacology,TTD	CELL SURFACE,CLINICALLY ACTIONABLE,DRUGGABLE GENOME,KINASE,TYROSINE KINASE
FGFR2	positive regulation of signal transduction (GO:0009967)	0.806401	CEDIRANIB	not indicated	JAX-CKB	CELL SURFACE,CLINICALLY ACTIONABLE,DRUGGABLE GENOME,KINASE,TYROSINE KINASE
FGFR2	positive regulation of signal transduction (GO:0009967)	0.806401	BUPARLISIB	not indicated	JAX-CKB	CELL SURFACE,CLINICALLY ACTIONABLE,DRUGGABLE GENOME,KINASE,TYROSINE KINASE
FGFR2	positive regulation of signal transduction (GO:0009967)	0.806401	DEBIO-1347	inhibitor	GuideToPharmacology,OncoKB	CELL SURFACE,CLINICALLY ACTIONABLE,DRUGGABLE GENOME,KINASE,TYROSINE KINASE
FGFR2	positive regulation of signal transduction (GO:0009967)	0.806401	FP-1039	not indicated	TdgClinicalTrial,JAX-CKB	CELL SURFACE,CLINICALLY ACTIONABLE,DRUGGABLE GENOME,KINASE,TYROSINE KINASE
FGFR2	positive regulation of signal transduction (GO:0009967)	0.806401	LAPATINIB	not indicated	JAX-CKB	CELL SURFACE,CLINICALLY ACTIONABLE,DRUGGABLE GENOME,KINASE,TYROSINE KINASE
FGFR2	positive regulation of signal transduction (GO:0009967)	0.806401	PICTILISIB	not indicated	JAX-CKB	CELL SURFACE,CLINICALLY ACTIONABLE,DRUGGABLE GENOME,KINASE,TYROSINE KINASE
FGFR2	positive regulation of signal transduction (GO:0009967)	0.806401	RABEPRAZOLE SODIUM	inhibitor	MyCancerGenome,TTD	CELL SURFACE,CLINICALLY ACTIONABLE,DRUGGABLE GENOME,KINASE,TYROSINE KINASE
FGFR2	positive regulation of signal transduction (GO:0009967)	0.806401	PEMIGATINIB	inhibitor	DrugBank,JAX-CKB,CIViC,GuideToPharmacology	CELL SURFACE,CLINICALLY ACTIONABLE,DRUGGABLE GENOME,KINASE,TYROSINE KINASE
FGFR2	positive regulation of signal transduction (GO:0009967)	0.806401	BRIVANIB	inhibitor	JAX-CKB,ChemblInteractions,PharmGKB	CELL SURFACE,CLINICALLY ACTIONABLE,DRUGGABLE GENOME,KINASE,TYROSINE KINASE
FGFR2	positive regulation of signal transduction (GO:0009967)	0.806401	AEE-788	not indicated	TTD	CELL SURFACE,CLINICALLY ACTIONABLE,DRUGGABLE GENOME,KINASE,TYROSINE KINASE
FGFR2	positive regulation of signal transduction (GO:0009967)	0.806401	GEFITINIB	not indicated	JAX-CKB	CELL SURFACE,CLINICALLY ACTIONABLE,DRUGGABLE GENOME,KINASE,TYROSINE KINASE
FGFR2	positive regulation of signal transduction (GO:0009967)	0.806401	BRIVANIB ALANINATE	inhibitor	ChemblInteractions	CELL SURFACE,CLINICALLY ACTIONABLE,DRUGGABLE GENOME,KINASE,TYROSINE KINASE
FGFR2	positive regulation of signal transduction (GO:0009967)	0.806401	THALIDOMIDE	antagonist	DrugBank,TdgClinicalTrial,TEND	CELL SURFACE,CLINICALLY ACTIONABLE,DRUGGABLE GENOME,KINASE,TYROSINE KINASE
FGFR2	positive regulation of signal transduction (GO:0009967)	0.806401	REGORAFENIB	inhibitor	DrugBank,ChemblInteractions,MyCancerGenomeClinicalTrial	CELL SURFACE,CLINICALLY ACTIONABLE,DRUGGABLE GENOME,KINASE,TYROSINE KINASE
FGFR2	positive regulation of signal transduction (GO:0009967)	0.806401	MK-2461	inhibitor	GuideToPharmacology,TTD	CELL SURFACE,CLINICALLY ACTIONABLE,DRUGGABLE GENOME,KINASE,TYROSINE KINASE
FGFR2	positive regulation of signal transduction (GO:0009967)	0.806401	PALIFERMIN	agonist	DrugBank,TdgClinicalTrial,ChemblInteractions,TEND,GuideToPharmacology,TTD	CELL SURFACE,CLINICALLY ACTIONABLE,DRUGGABLE GENOME,KINASE,TYROSINE KINASE
FGFR2	positive regulation of signal transduction (GO:0009967)	0.806401	PONATINIB	inhibitor	TALC,DrugBank,MyCancerGenome,JAX-CKB,CGI,DoCM,CIViC	CELL SURFACE,CLINICALLY ACTIONABLE,DRUGGABLE GENOME,KINASE,TYROSINE KINASE
FGFR2	positive regulation of signal transduction (GO:0009967)	0.806401	ROGARATINIB	inhibitor	JAX-CKB,ChemblInteractions,CIViC	CELL SURFACE,CLINICALLY ACTIONABLE,DRUGGABLE GENOME,KINASE,TYROSINE KINASE
FGFR2	positive regulation of signal transduction (GO:0009967)	0.806401	AZD-4547	inhibitor	ChemblInteractions	CELL SURFACE,CLINICALLY ACTIONABLE,DRUGGABLE GENOME,KINASE,TYROSINE KINASE
FGFR2	positive regulation of signal transduction (GO:0009967)	0.806401	FUTIBATINIB	inhibitor	JAX-CKB,CIViC,GuideToPharmacology	CELL SURFACE,CLINICALLY ACTIONABLE,DRUGGABLE GENOME,KINASE,TYROSINE KINASE
FGFR2	positive regulation of signal transduction (GO:0009967)	0.806401	NINTEDANIB ESYLATE	inhibitor	ChemblInteractions	CELL SURFACE,CLINICALLY ACTIONABLE,DRUGGABLE GENOME,KINASE,TYROSINE KINASE
FGFR2	positive regulation of signal transduction (GO:0009967)	0.806401	XL-999	inhibitor	ChemblInteractions	CELL SURFACE,CLINICALLY ACTIONABLE,DRUGGABLE GENOME,KINASE,TYROSINE KINASE
FGFR2	positive regulation of signal transduction (GO:0009967)	0.806401	ORANTINIB	inhibitor	ChemblInteractions	CELL SURFACE,CLINICALLY ACTIONABLE,DRUGGABLE GENOME,KINASE,TYROSINE KINASE
FGFR2	positive regulation of signal transduction (GO:0009967)	0.806401	SELUMETINIB	not indicated	JAX-CKB	CELL SURFACE,CLINICALLY ACTIONABLE,DRUGGABLE GENOME,KINASE,TYROSINE KINASE
FGFR2	positive regulation of signal transduction (GO:0009967)	0.806401	TRABECTEDIN	not indicated	JAX-CKB	CELL SURFACE,CLINICALLY ACTIONABLE,DRUGGABLE GENOME,KINASE,TYROSINE KINASE
FGFR2	positive regulation of signal transduction (GO:0009967)	0.806401	SUNITINIB	not indicated	JAX-CKB	CELL SURFACE,CLINICALLY ACTIONABLE,DRUGGABLE GENOME,KINASE,TYROSINE KINASE
FGFR2	positive regulation of signal transduction (GO:0009967)	0.806401	ENMD-2076	not indicated	TdgClinicalTrial,ClearityFoundationClinicalTrial	CELL SURFACE,CLINICALLY ACTIONABLE,DRUGGABLE GENOME,KINASE,TYROSINE KINASE
FGFR2	positive regulation of signal transduction (GO:0009967)	0.806401	LUCITANIB	inhibitor	ChemblInteractions	CELL SURFACE,CLINICALLY ACTIONABLE,DRUGGABLE GENOME,KINASE,TYROSINE KINASE
FGFR2	positive regulation of signal transduction (GO:0009967)	0.806401	ENMD-981693	inhibitor	ChemblInteractions	CELL SURFACE,CLINICALLY ACTIONABLE,DRUGGABLE GENOME,KINASE,TYROSINE KINASE
FGFR2	positive regulation of signal transduction (GO:0009967)	0.806401	PAZOPANIB	not indicated	DoCM,CIViC	CELL SURFACE,CLINICALLY ACTIONABLE,DRUGGABLE GENOME,KINASE,TYROSINE KINASE
FGFR2	positive regulation of signal transduction (GO:0009967)	0.806401	PHA-665752	not indicated	JAX-CKB	CELL SURFACE,CLINICALLY ACTIONABLE,DRUGGABLE GENOME,KINASE,TYROSINE KINASE
FGFR2	positive regulation of signal transduction (GO:0009967)	0.806401	RO-4987655	not indicated	JAX-CKB	CELL SURFACE,CLINICALLY ACTIONABLE,DRUGGABLE GENOME,KINASE,TYROSINE KINASE
FGFR2	positive regulation of signal transduction (GO:0009967)	0.806401	MUPARFOSTAT	not indicated	TdgClinicalTrial	CELL SURFACE,CLINICALLY ACTIONABLE,DRUGGABLE GENOME,KINASE,TYROSINE KINASE
FGFR2	positive regulation of signal transduction (GO:0009967)	0.806401	RG-1530	inhibitor	ChemblInteractions	CELL SURFACE,CLINICALLY ACTIONABLE,DRUGGABLE GENOME,KINASE,TYROSINE KINASE
FGFR2	positive regulation of signal transduction (GO:0009967)	0.806401	XL-228	inhibitor	TALC,MyCancerGenome	CELL SURFACE,CLINICALLY ACTIONABLE,DRUGGABLE GENOME,KINASE,TYROSINE KINASE
FGFR2	positive regulation of signal transduction (GO:0009967)	0.806401	CP-459632	inhibitor	ChemblInteractions	CELL SURFACE,CLINICALLY ACTIONABLE,DRUGGABLE GENOME,KINASE,TYROSINE KINASE
FGFR2	positive regulation of signal transduction (GO:0009967)	0.806401	E-7090	not indicated	JAX-CKB	CELL SURFACE,CLINICALLY ACTIONABLE,DRUGGABLE GENOME,KINASE,TYROSINE KINASE
FGFR2	positive regulation of signal transduction (GO:0009967)	0.806401	SUCROSOFATE	ligand	DrugBank	CELL SURFACE,CLINICALLY ACTIONABLE,DRUGGABLE GENOME,KINASE,TYROSINE KINASE
FGFR2	positive regulation of signal transduction (GO:0009967)	0.806401	CETUXIMAB	not indicated	JAX-CKB	CELL SURFACE,CLINICALLY ACTIONABLE,DRUGGABLE GENOME,KINASE,TYROSINE KINASE
FGFR2	positive regulation of signal transduction (GO:0009967)	0.806401	FULVESTRANT	not indicated	CIViC	CELL SURFACE,CLINICALLY ACTIONABLE,DRUGGABLE GENOME,KINASE,TYROSINE KINASE
FGFR2	positive regulation of signal transduction (GO:0009967)	0.806401	FOSTAMATINIB	inhibitor	DrugBank	CELL SURFACE,CLINICALLY ACTIONABLE,DRUGGABLE GENOME,KINASE,TYROSINE KINASE
FGFR2	positive regulation of signal transduction (GO:0009967)	0.806401	HEPARIN	not indicated	DrugBank	CELL SURFACE,CLINICALLY ACTIONABLE,DRUGGABLE GENOME,KINASE,TYROSINE KINASE
FGFR2	positive regulation of signal transduction (GO:0009967)	0.806401	CHEMBL233209	not indicated	DrugBank	CELL SURFACE,CLINICALLY ACTIONABLE,DRUGGABLE GENOME,KINASE,TYROSINE KINASE
GPER1	positive regulation of signal transduction (GO:0009967)	0.806401	TAMOXIFEN	agonist	GuideToPharmacology	DRUGGABLE GENOME,G PROTEIN COUPLED RECEPTOR,KINASE,TRANSCRIPTION FACTOR
GPER1	positive regulation of signal transduction (GO:0009967)	0.806401	AFIMOXIFENE	agonist	GuideToPharmacology	DRUGGABLE GENOME,G PROTEIN COUPLED RECEPTOR,KINASE,TRANSCRIPTION FACTOR
GPER1	positive regulation of signal transduction (GO:0009967)	0.806401	FULVESTRANT	agonist	GuideToPharmacology	DRUGGABLE GENOME,G PROTEIN COUPLED RECEPTOR,KINASE,TRANSCRIPTION FACTOR
GPER1	positive regulation of signal transduction (GO:0009967)	0.806401	CHEMBL456145	not indicated	DrugBank	DRUGGABLE GENOME,G PROTEIN COUPLED RECEPTOR,KINASE,TRANSCRIPTION FACTOR
GPER1	positive regulation of signal transduction (GO:0009967)	0.806401	RALOXIFENE	agonist	GuideToPharmacology	DRUGGABLE GENOME,G PROTEIN COUPLED RECEPTOR,KINASE,TRANSCRIPTION FACTOR
GPER1	positive regulation of signal transduction (GO:0009967)	0.806401	ESTRADIOL	binder	DTC,DrugBank	DRUGGABLE GENOME,G PROTEIN COUPLED RECEPTOR,KINASE,TRANSCRIPTION FACTOR
GPER1	positive regulation of signal transduction (GO:0009967)	0.806401	GENISTEIN	not indicated	DrugBank	DRUGGABLE GENOME,G PROTEIN COUPLED RECEPTOR,KINASE,TRANSCRIPTION FACTOR
GPER1	positive regulation of signal transduction (GO:0009967)	0.806401	ESTRADIOL BENZOATE	not indicated	DrugBank	DRUGGABLE GENOME,G PROTEIN COUPLED RECEPTOR,KINASE,TRANSCRIPTION FACTOR
IHH	positive regulation of signal transduction (GO:0009967)	0.806401	ESTRADIOL BENZOATE	not indicated	DrugBank	DRUGGABLE GENOME,PROTEASE
PIK3R1	positive regulation of signal transduction (GO:0009967)	0.806401	PF-04691502	inhibitor	ClearityFoundationBiomarkers,MyCancerGenome,ChemblInteractions	CLINICALLY ACTIONABLE,TRANSCRIPTION FACTOR BINDING,DRUGGABLE GENOME,KINASE,ENZYME,PHOSPHATIDYLINOSITOL 3 KINASE
PIK3R1	positive regulation of signal transduction (GO:0009967)	0.806401	RG-7666	inhibitor	ChemblInteractions	CLINICALLY ACTIONABLE,TRANSCRIPTION FACTOR BINDING,DRUGGABLE GENOME,KINASE,ENZYME,PHOSPHATIDYLINOSITOL 3 KINASE
PIK3R1	positive regulation of signal transduction (GO:0009967)	0.806401	VS-5584	inhibitor	ChemblInteractions	CLINICALLY ACTIONABLE,TRANSCRIPTION FACTOR BINDING,DRUGGABLE GENOME,KINASE,ENZYME,PHOSPHATIDYLINOSITOL 3 KINASE
PIK3R1	positive regulation of signal transduction (GO:0009967)	0.806401	GEDATOLISIB	inhibitor	ClearityFoundationBiomarkers,MyCancerGenome,ChemblInteractions,MyCancerGenomeClinicalTrial	CLINICALLY ACTIONABLE,TRANSCRIPTION FACTOR BINDING,DRUGGABLE GENOME,KINASE,ENZYME,PHOSPHATIDYLINOSITOL 3 KINASE
PIK3R1	positive regulation of signal transduction (GO:0009967)	0.806401	SF-1126	inhibitor	ChemblInteractions	CLINICALLY ACTIONABLE,TRANSCRIPTION FACTOR BINDING,DRUGGABLE GENOME,KINASE,ENZYME,PHOSPHATIDYLINOSITOL 3 KINASE
PIK3R1	positive regulation of signal transduction (GO:0009967)	0.806401	DACTOLISIB	inhibitor	ClearityFoundationBiomarkers,MyCancerGenome,ChemblInteractions,MyCancerGenomeClinicalTrial	CLINICALLY ACTIONABLE,TRANSCRIPTION FACTOR BINDING,DRUGGABLE GENOME,KINASE,ENZYME,PHOSPHATIDYLINOSITOL 3 KINASE
PIK3R1	positive regulation of signal transduction (GO:0009967)	0.806401	PUQUITINIB	inhibitor	ChemblInteractions	CLINICALLY ACTIONABLE,TRANSCRIPTION FACTOR BINDING,DRUGGABLE GENOME,KINASE,ENZYME,PHOSPHATIDYLINOSITOL 3 KINASE
PIK3R1	positive regulation of signal transduction (GO:0009967)	0.806401	PICTILISIB	inhibitor	MyCancerGenome,ChemblInteractions	CLINICALLY ACTIONABLE,TRANSCRIPTION FACTOR BINDING,DRUGGABLE GENOME,KINASE,ENZYME,PHOSPHATIDYLINOSITOL 3 KINASE
PIK3R1	positive regulation of signal transduction (GO:0009967)	0.806401	ALPELISIB	inhibitor	ClearityFoundationBiomarkers,MyCancerGenome,MyCancerGenomeClinicalTrial	CLINICALLY ACTIONABLE,TRANSCRIPTION FACTOR BINDING,DRUGGABLE GENOME,KINASE,ENZYME,PHOSPHATIDYLINOSITOL 3 KINASE
PIK3R1	positive regulation of signal transduction (GO:0009967)	0.806401	PANULISIB	inhibitor	ChemblInteractions	CLINICALLY ACTIONABLE,TRANSCRIPTION FACTOR BINDING,DRUGGABLE GENOME,KINASE,ENZYME,PHOSPHATIDYLINOSITOL 3 KINASE
PIK3R1	positive regulation of signal transduction (GO:0009967)	0.806401	SONOLISIB	inhibitor	MyCancerGenome,ChemblInteractions,MyCancerGenomeClinicalTrial	CLINICALLY ACTIONABLE,TRANSCRIPTION FACTOR BINDING,DRUGGABLE GENOME,KINASE,ENZYME,PHOSPHATIDYLINOSITOL 3 KINASE
PIK3R1	positive regulation of signal transduction (GO:0009967)	0.806401	ISOPROTERENOL	agonist	DrugBank	CLINICALLY ACTIONABLE,TRANSCRIPTION FACTOR BINDING,DRUGGABLE GENOME,KINASE,ENZYME,PHOSPHATIDYLINOSITOL 3 KINASE
PIK3R1	positive regulation of signal transduction (GO:0009967)	0.806401	PWT-33587	inhibitor	ChemblInteractions	CLINICALLY ACTIONABLE,TRANSCRIPTION FACTOR BINDING,DRUGGABLE GENOME,KINASE,ENZYME,PHOSPHATIDYLINOSITOL 3 KINASE
PIK3R1	positive regulation of signal transduction (GO:0009967)	0.806401	EVEROLIMUS	not indicated	PharmGKB	CLINICALLY ACTIONABLE,TRANSCRIPTION FACTOR BINDING,DRUGGABLE GENOME,KINASE,ENZYME,PHOSPHATIDYLINOSITOL 3 KINASE
PIK3R1	positive regulation of signal transduction (GO:0009967)	0.806401	COPANLISIB	inhibitor	ClearityFoundationBiomarkers,MyCancerGenome,ChemblInteractions,MyCancerGenomeClinicalTrial	CLINICALLY ACTIONABLE,TRANSCRIPTION FACTOR BINDING,DRUGGABLE GENOME,KINASE,ENZYME,PHOSPHATIDYLINOSITOL 3 KINASE
PIK3R1	positive regulation of signal transduction (GO:0009967)	0.806401	PA-799	inhibitor	ChemblInteractions	CLINICALLY ACTIONABLE,TRANSCRIPTION FACTOR BINDING,DRUGGABLE GENOME,KINASE,ENZYME,PHOSPHATIDYLINOSITOL 3 KINASE
PIK3R1	positive regulation of signal transduction (GO:0009967)	0.806401	BUPARLISIB	inhibitor	MyCancerGenome,ChemblInteractions	CLINICALLY ACTIONABLE,TRANSCRIPTION FACTOR BINDING,DRUGGABLE GENOME,KINASE,ENZYME,PHOSPHATIDYLINOSITOL 3 KINASE
PIK3R1	positive regulation of signal transduction (GO:0009967)	0.806401	OMIPALISIB	inhibitor	ClearityFoundationBiomarkers,ChemblInteractions,MyCancerGenomeClinicalTrial	CLINICALLY ACTIONABLE,TRANSCRIPTION FACTOR BINDING,DRUGGABLE GENOME,KINASE,ENZYME,PHOSPHATIDYLINOSITOL 3 KINASE
PIK3R1	positive regulation of signal transduction (GO:0009967)	0.806401	DS-7423	inhibitor	ClearityFoundationBiomarkers,ChemblInteractions	CLINICALLY ACTIONABLE,TRANSCRIPTION FACTOR BINDING,DRUGGABLE GENOME,KINASE,ENZYME,PHOSPHATIDYLINOSITOL 3 KINASE
PIK3R1	positive regulation of signal transduction (GO:0009967)	0.806401	PILARALISIB	inhibitor	ClearityFoundationBiomarkers,MyCancerGenome,ChemblInteractions	CLINICALLY ACTIONABLE,TRANSCRIPTION FACTOR BINDING,DRUGGABLE GENOME,KINASE,ENZYME,PHOSPHATIDYLINOSITOL 3 KINASE
PIK3R1	positive regulation of signal transduction (GO:0009967)	0.806401	GSK-2636771	inhibitor	MyCancerGenome	CLINICALLY ACTIONABLE,TRANSCRIPTION FACTOR BINDING,DRUGGABLE GENOME,KINASE,ENZYME,PHOSPHATIDYLINOSITOL 3 KINASE
PIK3R1	positive regulation of signal transduction (GO:0009967)	0.806401	APITOLISIB	inhibitor	MyCancerGenome,ChemblInteractions	CLINICALLY ACTIONABLE,TRANSCRIPTION FACTOR BINDING,DRUGGABLE GENOME,KINASE,ENZYME,PHOSPHATIDYLINOSITOL 3 KINASE
PIK3R1	positive regulation of signal transduction (GO:0009967)	0.806401	QUERCETIN	inhibitor	MyCancerGenome	CLINICALLY ACTIONABLE,TRANSCRIPTION FACTOR BINDING,DRUGGABLE GENOME,KINASE,ENZYME,PHOSPHATIDYLINOSITOL 3 KINASE
PIK3R1	positive regulation of signal transduction (GO:0009967)	0.806401	SAMOTOLISIB	inhibitor	ChemblInteractions	CLINICALLY ACTIONABLE,TRANSCRIPTION FACTOR BINDING,DRUGGABLE GENOME,KINASE,ENZYME,PHOSPHATIDYLINOSITOL 3 KINASE
PIK3R1	positive regulation of signal transduction (GO:0009967)	0.806401	WX-037	inhibitor	ChemblInteractions	CLINICALLY ACTIONABLE,TRANSCRIPTION FACTOR BINDING,DRUGGABLE GENOME,KINASE,ENZYME,PHOSPHATIDYLINOSITOL 3 KINASE
PIK3R1	positive regulation of signal transduction (GO:0009967)	0.806401	INFIGRATINIB	inhibitor	MyCancerGenome	CLINICALLY ACTIONABLE,TRANSCRIPTION FACTOR BINDING,DRUGGABLE GENOME,KINASE,ENZYME,PHOSPHATIDYLINOSITOL 3 KINASE
PIK3R1	positive regulation of signal transduction (GO:0009967)	0.806401	VOXTALISIB	inhibitor	MyCancerGenome,ChemblInteractions	CLINICALLY ACTIONABLE,TRANSCRIPTION FACTOR BINDING,DRUGGABLE GENOME,KINASE,ENZYME,PHOSPHATIDYLINOSITOL 3 KINASE
PIK3R1	positive regulation of signal transduction (GO:0009967)	0.806401	GSK-1059615	inhibitor	ChemblInteractions	CLINICALLY ACTIONABLE,TRANSCRIPTION FACTOR BINDING,DRUGGABLE GENOME,KINASE,ENZYME,PHOSPHATIDYLINOSITOL 3 KINASE
PIK3R1	positive regulation of signal transduction (GO:0009967)	0.806401	BGT-226	inhibitor	ChemblInteractions	CLINICALLY ACTIONABLE,TRANSCRIPTION FACTOR BINDING,DRUGGABLE GENOME,KINASE,ENZYME,PHOSPHATIDYLINOSITOL 3 KINASE
PIK3R1	positive regulation of signal transduction (GO:0009967)	0.806401	PI-103	inhibitor	MyCancerGenome	CLINICALLY ACTIONABLE,TRANSCRIPTION FACTOR BINDING,DRUGGABLE GENOME,KINASE,ENZYME,PHOSPHATIDYLINOSITOL 3 KINASE
PIK3R1	positive regulation of signal transduction (GO:0009967)	0.806401	AZD-6482	inhibitor	ChemblInteractions	CLINICALLY ACTIONABLE,TRANSCRIPTION FACTOR BINDING,DRUGGABLE GENOME,KINASE,ENZYME,PHOSPHATIDYLINOSITOL 3 KINASE
PIK3R1	positive regulation of signal transduction (GO:0009967)	0.806401	RECILISIB	inhibitor	ChemblInteractions	CLINICALLY ACTIONABLE,TRANSCRIPTION FACTOR BINDING,DRUGGABLE GENOME,KINASE,ENZYME,PHOSPHATIDYLINOSITOL 3 KINASE
PIK3R1	positive regulation of signal transduction (GO:0009967)	0.806401	ZSTK-474	inhibitor	ChemblInteractions	CLINICALLY ACTIONABLE,TRANSCRIPTION FACTOR BINDING,DRUGGABLE GENOME,KINASE,ENZYME,PHOSPHATIDYLINOSITOL 3 KINASE
PIK3R1	positive regulation of signal transduction (GO:0009967)	0.806401	TASELISIB	inhibitor	ChemblInteractions	CLINICALLY ACTIONABLE,TRANSCRIPTION FACTOR BINDING,DRUGGABLE GENOME,KINASE,ENZYME,PHOSPHATIDYLINOSITOL 3 KINASE
PIK3R1	positive regulation of signal transduction (GO:0009967)	0.806401	WORTMANNIN	not indicated	DrugBank	CLINICALLY ACTIONABLE,TRANSCRIPTION FACTOR BINDING,DRUGGABLE GENOME,KINASE,ENZYME,PHOSPHATIDYLINOSITOL 3 KINASE
PIK3R1	positive regulation of signal transduction (GO:0009967)	0.806401	ENZASTAURIN	not indicated	DrugBank	CLINICALLY ACTIONABLE,TRANSCRIPTION FACTOR BINDING,DRUGGABLE GENOME,KINASE,ENZYME,PHOSPHATIDYLINOSITOL 3 KINASE
AMPD3	purine-containing compound salvage (GO:0043101)	0.802155	FORMIC ACID	not indicated	DrugBank	ENZYME,DRUGGABLE GENOME,KINASE
GPER1	positive regulation of inositol phosphate biosynthetic process (GO:0060732)	0.800714	TAMOXIFEN	agonist	GuideToPharmacology	DRUGGABLE GENOME,G PROTEIN COUPLED RECEPTOR,KINASE,TRANSCRIPTION FACTOR
GPER1	positive regulation of inositol phosphate biosynthetic process (GO:0060732)	0.800714	AFIMOXIFENE	agonist	GuideToPharmacology	DRUGGABLE GENOME,G PROTEIN COUPLED RECEPTOR,KINASE,TRANSCRIPTION FACTOR
GPER1	positive regulation of inositol phosphate biosynthetic process (GO:0060732)	0.800714	FULVESTRANT	agonist	GuideToPharmacology	DRUGGABLE GENOME,G PROTEIN COUPLED RECEPTOR,KINASE,TRANSCRIPTION FACTOR
GPER1	positive regulation of inositol phosphate biosynthetic process (GO:0060732)	0.800714	CHEMBL456145	not indicated	DrugBank	DRUGGABLE GENOME,G PROTEIN COUPLED RECEPTOR,KINASE,TRANSCRIPTION FACTOR
GPER1	positive regulation of inositol phosphate biosynthetic process (GO:0060732)	0.800714	RALOXIFENE	agonist	GuideToPharmacology	DRUGGABLE GENOME,G PROTEIN COUPLED RECEPTOR,KINASE,TRANSCRIPTION FACTOR
GPER1	positive regulation of inositol phosphate biosynthetic process (GO:0060732)	0.800714	ESTRADIOL	binder	DTC,DrugBank	DRUGGABLE GENOME,G PROTEIN COUPLED RECEPTOR,KINASE,TRANSCRIPTION FACTOR
GPER1	positive regulation of inositol phosphate biosynthetic process (GO:0060732)	0.800714	GENISTEIN	not indicated	DrugBank	DRUGGABLE GENOME,G PROTEIN COUPLED RECEPTOR,KINASE,TRANSCRIPTION FACTOR
GPER1	positive regulation of inositol phosphate biosynthetic process (GO:0060732)	0.800714	ESTRADIOL BENZOATE	not indicated	DrugBank	DRUGGABLE GENOME,G PROTEIN COUPLED RECEPTOR,KINASE,TRANSCRIPTION FACTOR
ANOS1	transmembrane receptor protein tyrosine kinase signaling pathway (GO:0007169)	0.799628	FORMIC ACID	not indicated	DrugBank	CELL SURFACE,DRUGGABLE GENOME,PROTEASE INHIBITOR
FGF1	transmembrane receptor protein tyrosine kinase signaling pathway (GO:0007169)	0.799628	MUPARFOSTAT	inhibitor	ChemblInteractions	DRUGGABLE GENOME,GROWTH FACTOR
FGF1	transmembrane receptor protein tyrosine kinase signaling pathway (GO:0007169)	0.799628	AMLEXANOX	inhibitor	DrugBank	DRUGGABLE GENOME,GROWTH FACTOR
FGF1	transmembrane receptor protein tyrosine kinase signaling pathway (GO:0007169)	0.799628	PAZOPANIB	inhibitor	DrugBank	DRUGGABLE GENOME,GROWTH FACTOR
FGF1	transmembrane receptor protein tyrosine kinase signaling pathway (GO:0007169)	0.799628	FORMIC ACID	not indicated	DrugBank	DRUGGABLE GENOME,GROWTH FACTOR
FGF1	transmembrane receptor protein tyrosine kinase signaling pathway (GO:0007169)	0.799628	SUCROSOFATE	not indicated	DrugBank	DRUGGABLE GENOME,GROWTH FACTOR
FGF1	transmembrane receptor protein tyrosine kinase signaling pathway (GO:0007169)	0.799628	HEPARIN	not indicated	DrugBank	DRUGGABLE GENOME,GROWTH FACTOR
FGF1	transmembrane receptor protein tyrosine kinase signaling pathway (GO:0007169)	0.799628	CHEMBL1234578	not indicated	DrugBank	DRUGGABLE GENOME,GROWTH FACTOR
PIK3R1	transmembrane receptor protein tyrosine kinase signaling pathway (GO:0007169)	0.799628	PF-04691502	inhibitor	ClearityFoundationBiomarkers,MyCancerGenome,ChemblInteractions	CLINICALLY ACTIONABLE,TRANSCRIPTION FACTOR BINDING,DRUGGABLE GENOME,KINASE,ENZYME,PHOSPHATIDYLINOSITOL 3 KINASE
PIK3R1	transmembrane receptor protein tyrosine kinase signaling pathway (GO:0007169)	0.799628	RG-7666	inhibitor	ChemblInteractions	CLINICALLY ACTIONABLE,TRANSCRIPTION FACTOR BINDING,DRUGGABLE GENOME,KINASE,ENZYME,PHOSPHATIDYLINOSITOL 3 KINASE
PIK3R1	transmembrane receptor protein tyrosine kinase signaling pathway (GO:0007169)	0.799628	VS-5584	inhibitor	ChemblInteractions	CLINICALLY ACTIONABLE,TRANSCRIPTION FACTOR BINDING,DRUGGABLE GENOME,KINASE,ENZYME,PHOSPHATIDYLINOSITOL 3 KINASE
PIK3R1	transmembrane receptor protein tyrosine kinase signaling pathway (GO:0007169)	0.799628	GEDATOLISIB	inhibitor	ClearityFoundationBiomarkers,MyCancerGenome,ChemblInteractions,MyCancerGenomeClinicalTrial	CLINICALLY ACTIONABLE,TRANSCRIPTION FACTOR BINDING,DRUGGABLE GENOME,KINASE,ENZYME,PHOSPHATIDYLINOSITOL 3 KINASE
PIK3R1	transmembrane receptor protein tyrosine kinase signaling pathway (GO:0007169)	0.799628	SF-1126	inhibitor	ChemblInteractions	CLINICALLY ACTIONABLE,TRANSCRIPTION FACTOR BINDING,DRUGGABLE GENOME,KINASE,ENZYME,PHOSPHATIDYLINOSITOL 3 KINASE
PIK3R1	transmembrane receptor protein tyrosine kinase signaling pathway (GO:0007169)	0.799628	DACTOLISIB	inhibitor	ClearityFoundationBiomarkers,MyCancerGenome,ChemblInteractions,MyCancerGenomeClinicalTrial	CLINICALLY ACTIONABLE,TRANSCRIPTION FACTOR BINDING,DRUGGABLE GENOME,KINASE,ENZYME,PHOSPHATIDYLINOSITOL 3 KINASE
PIK3R1	transmembrane receptor protein tyrosine kinase signaling pathway (GO:0007169)	0.799628	PUQUITINIB	inhibitor	ChemblInteractions	CLINICALLY ACTIONABLE,TRANSCRIPTION FACTOR BINDING,DRUGGABLE GENOME,KINASE,ENZYME,PHOSPHATIDYLINOSITOL 3 KINASE
PIK3R1	transmembrane receptor protein tyrosine kinase signaling pathway (GO:0007169)	0.799628	PICTILISIB	inhibitor	MyCancerGenome,ChemblInteractions	CLINICALLY ACTIONABLE,TRANSCRIPTION FACTOR BINDING,DRUGGABLE GENOME,KINASE,ENZYME,PHOSPHATIDYLINOSITOL 3 KINASE
PIK3R1	transmembrane receptor protein tyrosine kinase signaling pathway (GO:0007169)	0.799628	ALPELISIB	inhibitor	ClearityFoundationBiomarkers,MyCancerGenome,MyCancerGenomeClinicalTrial	CLINICALLY ACTIONABLE,TRANSCRIPTION FACTOR BINDING,DRUGGABLE GENOME,KINASE,ENZYME,PHOSPHATIDYLINOSITOL 3 KINASE
PIK3R1	transmembrane receptor protein tyrosine kinase signaling pathway (GO:0007169)	0.799628	PANULISIB	inhibitor	ChemblInteractions	CLINICALLY ACTIONABLE,TRANSCRIPTION FACTOR BINDING,DRUGGABLE GENOME,KINASE,ENZYME,PHOSPHATIDYLINOSITOL 3 KINASE
PIK3R1	transmembrane receptor protein tyrosine kinase signaling pathway (GO:0007169)	0.799628	SONOLISIB	inhibitor	MyCancerGenome,ChemblInteractions,MyCancerGenomeClinicalTrial	CLINICALLY ACTIONABLE,TRANSCRIPTION FACTOR BINDING,DRUGGABLE GENOME,KINASE,ENZYME,PHOSPHATIDYLINOSITOL 3 KINASE
PIK3R1	transmembrane receptor protein tyrosine kinase signaling pathway (GO:0007169)	0.799628	ISOPROTERENOL	agonist	DrugBank	CLINICALLY ACTIONABLE,TRANSCRIPTION FACTOR BINDING,DRUGGABLE GENOME,KINASE,ENZYME,PHOSPHATIDYLINOSITOL 3 KINASE
PIK3R1	transmembrane receptor protein tyrosine kinase signaling pathway (GO:0007169)	0.799628	PWT-33587	inhibitor	ChemblInteractions	CLINICALLY ACTIONABLE,TRANSCRIPTION FACTOR BINDING,DRUGGABLE GENOME,KINASE,ENZYME,PHOSPHATIDYLINOSITOL 3 KINASE
PIK3R1	transmembrane receptor protein tyrosine kinase signaling pathway (GO:0007169)	0.799628	EVEROLIMUS	not indicated	PharmGKB	CLINICALLY ACTIONABLE,TRANSCRIPTION FACTOR BINDING,DRUGGABLE GENOME,KINASE,ENZYME,PHOSPHATIDYLINOSITOL 3 KINASE
PIK3R1	transmembrane receptor protein tyrosine kinase signaling pathway (GO:0007169)	0.799628	COPANLISIB	inhibitor	ClearityFoundationBiomarkers,MyCancerGenome,ChemblInteractions,MyCancerGenomeClinicalTrial	CLINICALLY ACTIONABLE,TRANSCRIPTION FACTOR BINDING,DRUGGABLE GENOME,KINASE,ENZYME,PHOSPHATIDYLINOSITOL 3 KINASE
PIK3R1	transmembrane receptor protein tyrosine kinase signaling pathway (GO:0007169)	0.799628	PA-799	inhibitor	ChemblInteractions	CLINICALLY ACTIONABLE,TRANSCRIPTION FACTOR BINDING,DRUGGABLE GENOME,KINASE,ENZYME,PHOSPHATIDYLINOSITOL 3 KINASE
PIK3R1	transmembrane receptor protein tyrosine kinase signaling pathway (GO:0007169)	0.799628	BUPARLISIB	inhibitor	MyCancerGenome,ChemblInteractions	CLINICALLY ACTIONABLE,TRANSCRIPTION FACTOR BINDING,DRUGGABLE GENOME,KINASE,ENZYME,PHOSPHATIDYLINOSITOL 3 KINASE
PIK3R1	transmembrane receptor protein tyrosine kinase signaling pathway (GO:0007169)	0.799628	OMIPALISIB	inhibitor	ClearityFoundationBiomarkers,ChemblInteractions,MyCancerGenomeClinicalTrial	CLINICALLY ACTIONABLE,TRANSCRIPTION FACTOR BINDING,DRUGGABLE GENOME,KINASE,ENZYME,PHOSPHATIDYLINOSITOL 3 KINASE
PIK3R1	transmembrane receptor protein tyrosine kinase signaling pathway (GO:0007169)	0.799628	DS-7423	inhibitor	ClearityFoundationBiomarkers,ChemblInteractions	CLINICALLY ACTIONABLE,TRANSCRIPTION FACTOR BINDING,DRUGGABLE GENOME,KINASE,ENZYME,PHOSPHATIDYLINOSITOL 3 KINASE
PIK3R1	transmembrane receptor protein tyrosine kinase signaling pathway (GO:0007169)	0.799628	PILARALISIB	inhibitor	ClearityFoundationBiomarkers,MyCancerGenome,ChemblInteractions	CLINICALLY ACTIONABLE,TRANSCRIPTION FACTOR BINDING,DRUGGABLE GENOME,KINASE,ENZYME,PHOSPHATIDYLINOSITOL 3 KINASE
PIK3R1	transmembrane receptor protein tyrosine kinase signaling pathway (GO:0007169)	0.799628	GSK-2636771	inhibitor	MyCancerGenome	CLINICALLY ACTIONABLE,TRANSCRIPTION FACTOR BINDING,DRUGGABLE GENOME,KINASE,ENZYME,PHOSPHATIDYLINOSITOL 3 KINASE
PIK3R1	transmembrane receptor protein tyrosine kinase signaling pathway (GO:0007169)	0.799628	APITOLISIB	inhibitor	MyCancerGenome,ChemblInteractions	CLINICALLY ACTIONABLE,TRANSCRIPTION FACTOR BINDING,DRUGGABLE GENOME,KINASE,ENZYME,PHOSPHATIDYLINOSITOL 3 KINASE
PIK3R1	transmembrane receptor protein tyrosine kinase signaling pathway (GO:0007169)	0.799628	QUERCETIN	inhibitor	MyCancerGenome	CLINICALLY ACTIONABLE,TRANSCRIPTION FACTOR BINDING,DRUGGABLE GENOME,KINASE,ENZYME,PHOSPHATIDYLINOSITOL 3 KINASE
PIK3R1	transmembrane receptor protein tyrosine kinase signaling pathway (GO:0007169)	0.799628	SAMOTOLISIB	inhibitor	ChemblInteractions	CLINICALLY ACTIONABLE,TRANSCRIPTION FACTOR BINDING,DRUGGABLE GENOME,KINASE,ENZYME,PHOSPHATIDYLINOSITOL 3 KINASE
PIK3R1	transmembrane receptor protein tyrosine kinase signaling pathway (GO:0007169)	0.799628	WX-037	inhibitor	ChemblInteractions	CLINICALLY ACTIONABLE,TRANSCRIPTION FACTOR BINDING,DRUGGABLE GENOME,KINASE,ENZYME,PHOSPHATIDYLINOSITOL 3 KINASE
PIK3R1	transmembrane receptor protein tyrosine kinase signaling pathway (GO:0007169)	0.799628	INFIGRATINIB	inhibitor	MyCancerGenome	CLINICALLY ACTIONABLE,TRANSCRIPTION FACTOR BINDING,DRUGGABLE GENOME,KINASE,ENZYME,PHOSPHATIDYLINOSITOL 3 KINASE
PIK3R1	transmembrane receptor protein tyrosine kinase signaling pathway (GO:0007169)	0.799628	VOXTALISIB	inhibitor	MyCancerGenome,ChemblInteractions	CLINICALLY ACTIONABLE,TRANSCRIPTION FACTOR BINDING,DRUGGABLE GENOME,KINASE,ENZYME,PHOSPHATIDYLINOSITOL 3 KINASE
PIK3R1	transmembrane receptor protein tyrosine kinase signaling pathway (GO:0007169)	0.799628	GSK-1059615	inhibitor	ChemblInteractions	CLINICALLY ACTIONABLE,TRANSCRIPTION FACTOR BINDING,DRUGGABLE GENOME,KINASE,ENZYME,PHOSPHATIDYLINOSITOL 3 KINASE
PIK3R1	transmembrane receptor protein tyrosine kinase signaling pathway (GO:0007169)	0.799628	BGT-226	inhibitor	ChemblInteractions	CLINICALLY ACTIONABLE,TRANSCRIPTION FACTOR BINDING,DRUGGABLE GENOME,KINASE,ENZYME,PHOSPHATIDYLINOSITOL 3 KINASE
PIK3R1	transmembrane receptor protein tyrosine kinase signaling pathway (GO:0007169)	0.799628	PI-103	inhibitor	MyCancerGenome	CLINICALLY ACTIONABLE,TRANSCRIPTION FACTOR BINDING,DRUGGABLE GENOME,KINASE,ENZYME,PHOSPHATIDYLINOSITOL 3 KINASE
PIK3R1	transmembrane receptor protein tyrosine kinase signaling pathway (GO:0007169)	0.799628	AZD-6482	inhibitor	ChemblInteractions	CLINICALLY ACTIONABLE,TRANSCRIPTION FACTOR BINDING,DRUGGABLE GENOME,KINASE,ENZYME,PHOSPHATIDYLINOSITOL 3 KINASE
PIK3R1	transmembrane receptor protein tyrosine kinase signaling pathway (GO:0007169)	0.799628	RECILISIB	inhibitor	ChemblInteractions	CLINICALLY ACTIONABLE,TRANSCRIPTION FACTOR BINDING,DRUGGABLE GENOME,KINASE,ENZYME,PHOSPHATIDYLINOSITOL 3 KINASE
PIK3R1	transmembrane receptor protein tyrosine kinase signaling pathway (GO:0007169)	0.799628	ZSTK-474	inhibitor	ChemblInteractions	CLINICALLY ACTIONABLE,TRANSCRIPTION FACTOR BINDING,DRUGGABLE GENOME,KINASE,ENZYME,PHOSPHATIDYLINOSITOL 3 KINASE
PIK3R1	transmembrane receptor protein tyrosine kinase signaling pathway (GO:0007169)	0.799628	TASELISIB	inhibitor	ChemblInteractions	CLINICALLY ACTIONABLE,TRANSCRIPTION FACTOR BINDING,DRUGGABLE GENOME,KINASE,ENZYME,PHOSPHATIDYLINOSITOL 3 KINASE
PIK3R1	transmembrane receptor protein tyrosine kinase signaling pathway (GO:0007169)	0.799628	WORTMANNIN	not indicated	DrugBank	CLINICALLY ACTIONABLE,TRANSCRIPTION FACTOR BINDING,DRUGGABLE GENOME,KINASE,ENZYME,PHOSPHATIDYLINOSITOL 3 KINASE
PIK3R1	transmembrane receptor protein tyrosine kinase signaling pathway (GO:0007169)	0.799628	ENZASTAURIN	not indicated	DrugBank	CLINICALLY ACTIONABLE,TRANSCRIPTION FACTOR BINDING,DRUGGABLE GENOME,KINASE,ENZYME,PHOSPHATIDYLINOSITOL 3 KINASE
TXK	transmembrane receptor protein tyrosine kinase signaling pathway (GO:0007169)	0.799628	HESPERADIN	inhibitor	DTC	TRANSCRIPTION FACTOR,ENZYME,DRUGGABLE GENOME,KINASE,TYROSINE KINASE
TXK	transmembrane receptor protein tyrosine kinase signaling pathway (GO:0007169)	0.799628	BOSUTINIB	inhibitor	GuideToPharmacology	TRANSCRIPTION FACTOR,ENZYME,DRUGGABLE GENOME,KINASE,TYROSINE KINASE
TXK	transmembrane receptor protein tyrosine kinase signaling pathway (GO:0007169)	0.799628	ZANUBRUTINIB	inhibitor	DrugBank	TRANSCRIPTION FACTOR,ENZYME,DRUGGABLE GENOME,KINASE,TYROSINE KINASE
TXK	transmembrane receptor protein tyrosine kinase signaling pathway (GO:0007169)	0.799628	ACALABRUTINIB	inhibitor	GuideToPharmacology	TRANSCRIPTION FACTOR,ENZYME,DRUGGABLE GENOME,KINASE,TYROSINE KINASE
TXK	transmembrane receptor protein tyrosine kinase signaling pathway (GO:0007169)	0.799628	IBRUTINIB	inhibitor	GuideToPharmacology	TRANSCRIPTION FACTOR,ENZYME,DRUGGABLE GENOME,KINASE,TYROSINE KINASE
TXK	transmembrane receptor protein tyrosine kinase signaling pathway (GO:0007169)	0.799628	FOSTAMATINIB	inhibitor	DrugBank	TRANSCRIPTION FACTOR,ENZYME,DRUGGABLE GENOME,KINASE,TYROSINE KINASE
NDNF	negative regulation of neuron death (GO:1901215)	0.791876	ESTRADIOL BENZOATE	not indicated	DrugBank	DRUGGABLE GENOME
DAXX	negative regulation of gene expression (GO:0010629)	0.79052	ESTRADIOL BENZOATE	not indicated	DrugBank	CLINICALLY ACTIONABLE,TRANSCRIPTION FACTOR BINDING,TRANSCRIPTION FACTOR
GATAD2A	negative regulation of gene expression (GO:0010629)	0.79052	ZANUBRUTINIB	not indicated	DrugBank	not indicated
PHF19	negative regulation of gene expression (GO:0010629)	0.79052	ZANUBRUTINIB	not indicated	DrugBank	not indicated
LRRC46	positive regulation of establishment of protein localization to mitochondrion (GO:1903749)	0.790274	ZANUBRUTINIB	not indicated	DrugBank	not indicated
GPER1	positive regulation of protein secretion (GO:0050714)	0.789607	TAMOXIFEN	agonist	GuideToPharmacology	DRUGGABLE GENOME,G PROTEIN COUPLED RECEPTOR,KINASE,TRANSCRIPTION FACTOR
GPER1	positive regulation of protein secretion (GO:0050714)	0.789607	AFIMOXIFENE	agonist	GuideToPharmacology	DRUGGABLE GENOME,G PROTEIN COUPLED RECEPTOR,KINASE,TRANSCRIPTION FACTOR
GPER1	positive regulation of protein secretion (GO:0050714)	0.789607	FULVESTRANT	agonist	GuideToPharmacology	DRUGGABLE GENOME,G PROTEIN COUPLED RECEPTOR,KINASE,TRANSCRIPTION FACTOR
GPER1	positive regulation of protein secretion (GO:0050714)	0.789607	CHEMBL456145	not indicated	DrugBank	DRUGGABLE GENOME,G PROTEIN COUPLED RECEPTOR,KINASE,TRANSCRIPTION FACTOR
GPER1	positive regulation of protein secretion (GO:0050714)	0.789607	RALOXIFENE	agonist	GuideToPharmacology	DRUGGABLE GENOME,G PROTEIN COUPLED RECEPTOR,KINASE,TRANSCRIPTION FACTOR
GPER1	positive regulation of protein secretion (GO:0050714)	0.789607	ESTRADIOL	binder	DTC,DrugBank	DRUGGABLE GENOME,G PROTEIN COUPLED RECEPTOR,KINASE,TRANSCRIPTION FACTOR
GPER1	positive regulation of protein secretion (GO:0050714)	0.789607	GENISTEIN	not indicated	DrugBank	DRUGGABLE GENOME,G PROTEIN COUPLED RECEPTOR,KINASE,TRANSCRIPTION FACTOR
GPER1	positive regulation of protein secretion (GO:0050714)	0.789607	ESTRADIOL BENZOATE	not indicated	DrugBank	DRUGGABLE GENOME,G PROTEIN COUPLED RECEPTOR,KINASE,TRANSCRIPTION FACTOR
MYOC	positive regulation of stress fiber assembly (GO:0051496)	0.787826	ZANUBRUTINIB	not indicated	DrugBank	DRUGGABLE GENOME,KINASE
ADAMTS4	protease binding (GO:0002020)	0.787692	BEVACIZUMAB	not indicated	NCI	ENZYME,NEUTRAL ZINC METALLOPEPTIDASE,DRUGGABLE GENOME,PROTEASE
FN1	protease binding (GO:0002020)	0.787692	L19IL2	not indicated	ChemblInteractions	DRUGGABLE GENOME
FN1	protease binding (GO:0002020)	0.787692	OCRIPLASMIN	cleavage	DrugBank,ChemblInteractions,TTD	DRUGGABLE GENOME
FN1	protease binding (GO:0002020)	0.787692	L19SIP 131I	not indicated	ChemblInteractions	DRUGGABLE GENOME
FN1	protease binding (GO:0002020)	0.787692	L19TNFA	not indicated	ChemblInteractions	DRUGGABLE GENOME
FN1	protease binding (GO:0002020)	0.787692	LANOTEPLASE	not indicated	DrugBank	DRUGGABLE GENOME
FN1	protease binding (GO:0002020)	0.787692	METHYLDOPA	not indicated	DrugBank	DRUGGABLE GENOME
FN1	protease binding (GO:0002020)	0.787692	ZINC CHLORIDE	modulator	DrugBank	DRUGGABLE GENOME
SERPINA1	protease binding (GO:0002020)	0.787692	.ALPHA.1-PROTEINASE INHIBITOR HUMAN	not indicated	TTD	PROTEASE INHIBITOR,DRUGGABLE GENOME
SERPINA1	protease binding (GO:0002020)	0.787692	2-MERCAPTOETHANOL	not indicated	DrugBank	PROTEASE INHIBITOR,DRUGGABLE GENOME
SERPINA1	protease binding (GO:0002020)	0.787692	IGMESINE	not indicated	TTD	PROTEASE INHIBITOR,DRUGGABLE GENOME
SERPINA1	protease binding (GO:0002020)	0.787692	PPL-100	not indicated	DrugBank	PROTEASE INHIBITOR,DRUGGABLE GENOME
SERPINA1	protease binding (GO:0002020)	0.787692	METHYLDOPA	not indicated	DrugBank	PROTEASE INHIBITOR,DRUGGABLE GENOME
SERPINA1	protease binding (GO:0002020)	0.787692	COPPER	not indicated	DrugBank	PROTEASE INHIBITOR,DRUGGABLE GENOME
SERPINA1	protease binding (GO:0002020)	0.787692	ZINC CHLORIDE	ligand	DrugBank	PROTEASE INHIBITOR,DRUGGABLE GENOME
HOXB8	negative regulation of hemopoiesis (GO:1903707)	0.787073	ZANUBRUTINIB	not indicated	DrugBank	TRANSCRIPTION FACTOR
SRSF6	mRNA 3'-end processing (GO:0031124)	0.785766	ZANUBRUTINIB	not indicated	DrugBank	not indicated
GPER1	positive regulation of cysteine-type endopeptidase activity (GO:2001056)	0.783997	TAMOXIFEN	agonist	GuideToPharmacology	DRUGGABLE GENOME,G PROTEIN COUPLED RECEPTOR,KINASE,TRANSCRIPTION FACTOR
GPER1	positive regulation of cysteine-type endopeptidase activity (GO:2001056)	0.783997	AFIMOXIFENE	agonist	GuideToPharmacology	DRUGGABLE GENOME,G PROTEIN COUPLED RECEPTOR,KINASE,TRANSCRIPTION FACTOR
GPER1	positive regulation of cysteine-type endopeptidase activity (GO:2001056)	0.783997	FULVESTRANT	agonist	GuideToPharmacology	DRUGGABLE GENOME,G PROTEIN COUPLED RECEPTOR,KINASE,TRANSCRIPTION FACTOR
GPER1	positive regulation of cysteine-type endopeptidase activity (GO:2001056)	0.783997	CHEMBL456145	not indicated	DrugBank	DRUGGABLE GENOME,G PROTEIN COUPLED RECEPTOR,KINASE,TRANSCRIPTION FACTOR
GPER1	positive regulation of cysteine-type endopeptidase activity (GO:2001056)	0.783997	RALOXIFENE	agonist	GuideToPharmacology	DRUGGABLE GENOME,G PROTEIN COUPLED RECEPTOR,KINASE,TRANSCRIPTION FACTOR
GPER1	positive regulation of cysteine-type endopeptidase activity (GO:2001056)	0.783997	ESTRADIOL	binder	DTC,DrugBank	DRUGGABLE GENOME,G PROTEIN COUPLED RECEPTOR,KINASE,TRANSCRIPTION FACTOR
GPER1	positive regulation of cysteine-type endopeptidase activity (GO:2001056)	0.783997	GENISTEIN	not indicated	DrugBank	DRUGGABLE GENOME,G PROTEIN COUPLED RECEPTOR,KINASE,TRANSCRIPTION FACTOR
GPER1	positive regulation of cysteine-type endopeptidase activity (GO:2001056)	0.783997	ESTRADIOL BENZOATE	not indicated	DrugBank	DRUGGABLE GENOME,G PROTEIN COUPLED RECEPTOR,KINASE,TRANSCRIPTION FACTOR
GPER1	negative regulation of DNA metabolic process (GO:0051053)	0.781904	TAMOXIFEN	agonist	GuideToPharmacology	DRUGGABLE GENOME,G PROTEIN COUPLED RECEPTOR,KINASE,TRANSCRIPTION FACTOR
GPER1	negative regulation of DNA metabolic process (GO:0051053)	0.781904	AFIMOXIFENE	agonist	GuideToPharmacology	DRUGGABLE GENOME,G PROTEIN COUPLED RECEPTOR,KINASE,TRANSCRIPTION FACTOR
GPER1	negative regulation of DNA metabolic process (GO:0051053)	0.781904	FULVESTRANT	agonist	GuideToPharmacology	DRUGGABLE GENOME,G PROTEIN COUPLED RECEPTOR,KINASE,TRANSCRIPTION FACTOR
GPER1	negative regulation of DNA metabolic process (GO:0051053)	0.781904	CHEMBL456145	not indicated	DrugBank	DRUGGABLE GENOME,G PROTEIN COUPLED RECEPTOR,KINASE,TRANSCRIPTION FACTOR
GPER1	negative regulation of DNA metabolic process (GO:0051053)	0.781904	RALOXIFENE	agonist	GuideToPharmacology	DRUGGABLE GENOME,G PROTEIN COUPLED RECEPTOR,KINASE,TRANSCRIPTION FACTOR
GPER1	negative regulation of DNA metabolic process (GO:0051053)	0.781904	ESTRADIOL	binder	DTC,DrugBank	DRUGGABLE GENOME,G PROTEIN COUPLED RECEPTOR,KINASE,TRANSCRIPTION FACTOR
GPER1	negative regulation of DNA metabolic process (GO:0051053)	0.781904	GENISTEIN	not indicated	DrugBank	DRUGGABLE GENOME,G PROTEIN COUPLED RECEPTOR,KINASE,TRANSCRIPTION FACTOR
GPER1	negative regulation of DNA metabolic process (GO:0051053)	0.781904	ESTRADIOL BENZOATE	not indicated	DrugBank	DRUGGABLE GENOME,G PROTEIN COUPLED RECEPTOR,KINASE,TRANSCRIPTION FACTOR
NDNF	regulation of neuron apoptotic process (GO:0043523)	0.781404	ESTRADIOL BENZOATE	not indicated	DrugBank	DRUGGABLE GENOME
PIK3R1	protein phosphorylated amino acid binding (GO:0045309)	0.780532	PF-04691502	inhibitor	ClearityFoundationBiomarkers,MyCancerGenome,ChemblInteractions	CLINICALLY ACTIONABLE,TRANSCRIPTION FACTOR BINDING,DRUGGABLE GENOME,KINASE,ENZYME,PHOSPHATIDYLINOSITOL 3 KINASE
PIK3R1	protein phosphorylated amino acid binding (GO:0045309)	0.780532	RG-7666	inhibitor	ChemblInteractions	CLINICALLY ACTIONABLE,TRANSCRIPTION FACTOR BINDING,DRUGGABLE GENOME,KINASE,ENZYME,PHOSPHATIDYLINOSITOL 3 KINASE
PIK3R1	protein phosphorylated amino acid binding (GO:0045309)	0.780532	VS-5584	inhibitor	ChemblInteractions	CLINICALLY ACTIONABLE,TRANSCRIPTION FACTOR BINDING,DRUGGABLE GENOME,KINASE,ENZYME,PHOSPHATIDYLINOSITOL 3 KINASE
PIK3R1	protein phosphorylated amino acid binding (GO:0045309)	0.780532	GEDATOLISIB	inhibitor	ClearityFoundationBiomarkers,MyCancerGenome,ChemblInteractions,MyCancerGenomeClinicalTrial	CLINICALLY ACTIONABLE,TRANSCRIPTION FACTOR BINDING,DRUGGABLE GENOME,KINASE,ENZYME,PHOSPHATIDYLINOSITOL 3 KINASE
PIK3R1	protein phosphorylated amino acid binding (GO:0045309)	0.780532	SF-1126	inhibitor	ChemblInteractions	CLINICALLY ACTIONABLE,TRANSCRIPTION FACTOR BINDING,DRUGGABLE GENOME,KINASE,ENZYME,PHOSPHATIDYLINOSITOL 3 KINASE
PIK3R1	protein phosphorylated amino acid binding (GO:0045309)	0.780532	DACTOLISIB	inhibitor	ClearityFoundationBiomarkers,MyCancerGenome,ChemblInteractions,MyCancerGenomeClinicalTrial	CLINICALLY ACTIONABLE,TRANSCRIPTION FACTOR BINDING,DRUGGABLE GENOME,KINASE,ENZYME,PHOSPHATIDYLINOSITOL 3 KINASE
PIK3R1	protein phosphorylated amino acid binding (GO:0045309)	0.780532	PUQUITINIB	inhibitor	ChemblInteractions	CLINICALLY ACTIONABLE,TRANSCRIPTION FACTOR BINDING,DRUGGABLE GENOME,KINASE,ENZYME,PHOSPHATIDYLINOSITOL 3 KINASE
PIK3R1	protein phosphorylated amino acid binding (GO:0045309)	0.780532	PICTILISIB	inhibitor	MyCancerGenome,ChemblInteractions	CLINICALLY ACTIONABLE,TRANSCRIPTION FACTOR BINDING,DRUGGABLE GENOME,KINASE,ENZYME,PHOSPHATIDYLINOSITOL 3 KINASE
PIK3R1	protein phosphorylated amino acid binding (GO:0045309)	0.780532	ALPELISIB	inhibitor	ClearityFoundationBiomarkers,MyCancerGenome,MyCancerGenomeClinicalTrial	CLINICALLY ACTIONABLE,TRANSCRIPTION FACTOR BINDING,DRUGGABLE GENOME,KINASE,ENZYME,PHOSPHATIDYLINOSITOL 3 KINASE
PIK3R1	protein phosphorylated amino acid binding (GO:0045309)	0.780532	PANULISIB	inhibitor	ChemblInteractions	CLINICALLY ACTIONABLE,TRANSCRIPTION FACTOR BINDING,DRUGGABLE GENOME,KINASE,ENZYME,PHOSPHATIDYLINOSITOL 3 KINASE
PIK3R1	protein phosphorylated amino acid binding (GO:0045309)	0.780532	SONOLISIB	inhibitor	MyCancerGenome,ChemblInteractions,MyCancerGenomeClinicalTrial	CLINICALLY ACTIONABLE,TRANSCRIPTION FACTOR BINDING,DRUGGABLE GENOME,KINASE,ENZYME,PHOSPHATIDYLINOSITOL 3 KINASE
PIK3R1	protein phosphorylated amino acid binding (GO:0045309)	0.780532	ISOPROTERENOL	agonist	DrugBank	CLINICALLY ACTIONABLE,TRANSCRIPTION FACTOR BINDING,DRUGGABLE GENOME,KINASE,ENZYME,PHOSPHATIDYLINOSITOL 3 KINASE
PIK3R1	protein phosphorylated amino acid binding (GO:0045309)	0.780532	PWT-33587	inhibitor	ChemblInteractions	CLINICALLY ACTIONABLE,TRANSCRIPTION FACTOR BINDING,DRUGGABLE GENOME,KINASE,ENZYME,PHOSPHATIDYLINOSITOL 3 KINASE
PIK3R1	protein phosphorylated amino acid binding (GO:0045309)	0.780532	EVEROLIMUS	not indicated	PharmGKB	CLINICALLY ACTIONABLE,TRANSCRIPTION FACTOR BINDING,DRUGGABLE GENOME,KINASE,ENZYME,PHOSPHATIDYLINOSITOL 3 KINASE
PIK3R1	protein phosphorylated amino acid binding (GO:0045309)	0.780532	COPANLISIB	inhibitor	ClearityFoundationBiomarkers,MyCancerGenome,ChemblInteractions,MyCancerGenomeClinicalTrial	CLINICALLY ACTIONABLE,TRANSCRIPTION FACTOR BINDING,DRUGGABLE GENOME,KINASE,ENZYME,PHOSPHATIDYLINOSITOL 3 KINASE
PIK3R1	protein phosphorylated amino acid binding (GO:0045309)	0.780532	PA-799	inhibitor	ChemblInteractions	CLINICALLY ACTIONABLE,TRANSCRIPTION FACTOR BINDING,DRUGGABLE GENOME,KINASE,ENZYME,PHOSPHATIDYLINOSITOL 3 KINASE
PIK3R1	protein phosphorylated amino acid binding (GO:0045309)	0.780532	BUPARLISIB	inhibitor	MyCancerGenome,ChemblInteractions	CLINICALLY ACTIONABLE,TRANSCRIPTION FACTOR BINDING,DRUGGABLE GENOME,KINASE,ENZYME,PHOSPHATIDYLINOSITOL 3 KINASE
PIK3R1	protein phosphorylated amino acid binding (GO:0045309)	0.780532	OMIPALISIB	inhibitor	ClearityFoundationBiomarkers,ChemblInteractions,MyCancerGenomeClinicalTrial	CLINICALLY ACTIONABLE,TRANSCRIPTION FACTOR BINDING,DRUGGABLE GENOME,KINASE,ENZYME,PHOSPHATIDYLINOSITOL 3 KINASE
PIK3R1	protein phosphorylated amino acid binding (GO:0045309)	0.780532	DS-7423	inhibitor	ClearityFoundationBiomarkers,ChemblInteractions	CLINICALLY ACTIONABLE,TRANSCRIPTION FACTOR BINDING,DRUGGABLE GENOME,KINASE,ENZYME,PHOSPHATIDYLINOSITOL 3 KINASE
PIK3R1	protein phosphorylated amino acid binding (GO:0045309)	0.780532	PILARALISIB	inhibitor	ClearityFoundationBiomarkers,MyCancerGenome,ChemblInteractions	CLINICALLY ACTIONABLE,TRANSCRIPTION FACTOR BINDING,DRUGGABLE GENOME,KINASE,ENZYME,PHOSPHATIDYLINOSITOL 3 KINASE
PIK3R1	protein phosphorylated amino acid binding (GO:0045309)	0.780532	GSK-2636771	inhibitor	MyCancerGenome	CLINICALLY ACTIONABLE,TRANSCRIPTION FACTOR BINDING,DRUGGABLE GENOME,KINASE,ENZYME,PHOSPHATIDYLINOSITOL 3 KINASE
PIK3R1	protein phosphorylated amino acid binding (GO:0045309)	0.780532	APITOLISIB	inhibitor	MyCancerGenome,ChemblInteractions	CLINICALLY ACTIONABLE,TRANSCRIPTION FACTOR BINDING,DRUGGABLE GENOME,KINASE,ENZYME,PHOSPHATIDYLINOSITOL 3 KINASE
PIK3R1	protein phosphorylated amino acid binding (GO:0045309)	0.780532	QUERCETIN	inhibitor	MyCancerGenome	CLINICALLY ACTIONABLE,TRANSCRIPTION FACTOR BINDING,DRUGGABLE GENOME,KINASE,ENZYME,PHOSPHATIDYLINOSITOL 3 KINASE
PIK3R1	protein phosphorylated amino acid binding (GO:0045309)	0.780532	SAMOTOLISIB	inhibitor	ChemblInteractions	CLINICALLY ACTIONABLE,TRANSCRIPTION FACTOR BINDING,DRUGGABLE GENOME,KINASE,ENZYME,PHOSPHATIDYLINOSITOL 3 KINASE
PIK3R1	protein phosphorylated amino acid binding (GO:0045309)	0.780532	WX-037	inhibitor	ChemblInteractions	CLINICALLY ACTIONABLE,TRANSCRIPTION FACTOR BINDING,DRUGGABLE GENOME,KINASE,ENZYME,PHOSPHATIDYLINOSITOL 3 KINASE
PIK3R1	protein phosphorylated amino acid binding (GO:0045309)	0.780532	INFIGRATINIB	inhibitor	MyCancerGenome	CLINICALLY ACTIONABLE,TRANSCRIPTION FACTOR BINDING,DRUGGABLE GENOME,KINASE,ENZYME,PHOSPHATIDYLINOSITOL 3 KINASE
PIK3R1	protein phosphorylated amino acid binding (GO:0045309)	0.780532	VOXTALISIB	inhibitor	MyCancerGenome,ChemblInteractions	CLINICALLY ACTIONABLE,TRANSCRIPTION FACTOR BINDING,DRUGGABLE GENOME,KINASE,ENZYME,PHOSPHATIDYLINOSITOL 3 KINASE
PIK3R1	protein phosphorylated amino acid binding (GO:0045309)	0.780532	GSK-1059615	inhibitor	ChemblInteractions	CLINICALLY ACTIONABLE,TRANSCRIPTION FACTOR BINDING,DRUGGABLE GENOME,KINASE,ENZYME,PHOSPHATIDYLINOSITOL 3 KINASE
PIK3R1	protein phosphorylated amino acid binding (GO:0045309)	0.780532	BGT-226	inhibitor	ChemblInteractions	CLINICALLY ACTIONABLE,TRANSCRIPTION FACTOR BINDING,DRUGGABLE GENOME,KINASE,ENZYME,PHOSPHATIDYLINOSITOL 3 KINASE
PIK3R1	protein phosphorylated amino acid binding (GO:0045309)	0.780532	PI-103	inhibitor	MyCancerGenome	CLINICALLY ACTIONABLE,TRANSCRIPTION FACTOR BINDING,DRUGGABLE GENOME,KINASE,ENZYME,PHOSPHATIDYLINOSITOL 3 KINASE
PIK3R1	protein phosphorylated amino acid binding (GO:0045309)	0.780532	AZD-6482	inhibitor	ChemblInteractions	CLINICALLY ACTIONABLE,TRANSCRIPTION FACTOR BINDING,DRUGGABLE GENOME,KINASE,ENZYME,PHOSPHATIDYLINOSITOL 3 KINASE
PIK3R1	protein phosphorylated amino acid binding (GO:0045309)	0.780532	RECILISIB	inhibitor	ChemblInteractions	CLINICALLY ACTIONABLE,TRANSCRIPTION FACTOR BINDING,DRUGGABLE GENOME,KINASE,ENZYME,PHOSPHATIDYLINOSITOL 3 KINASE
PIK3R1	protein phosphorylated amino acid binding (GO:0045309)	0.780532	ZSTK-474	inhibitor	ChemblInteractions	CLINICALLY ACTIONABLE,TRANSCRIPTION FACTOR BINDING,DRUGGABLE GENOME,KINASE,ENZYME,PHOSPHATIDYLINOSITOL 3 KINASE
PIK3R1	protein phosphorylated amino acid binding (GO:0045309)	0.780532	TASELISIB	inhibitor	ChemblInteractions	CLINICALLY ACTIONABLE,TRANSCRIPTION FACTOR BINDING,DRUGGABLE GENOME,KINASE,ENZYME,PHOSPHATIDYLINOSITOL 3 KINASE
PIK3R1	protein phosphorylated amino acid binding (GO:0045309)	0.780532	WORTMANNIN	not indicated	DrugBank	CLINICALLY ACTIONABLE,TRANSCRIPTION FACTOR BINDING,DRUGGABLE GENOME,KINASE,ENZYME,PHOSPHATIDYLINOSITOL 3 KINASE
PIK3R1	protein phosphorylated amino acid binding (GO:0045309)	0.780532	ENZASTAURIN	not indicated	DrugBank	CLINICALLY ACTIONABLE,TRANSCRIPTION FACTOR BINDING,DRUGGABLE GENOME,KINASE,ENZYME,PHOSPHATIDYLINOSITOL 3 KINASE
LRRC46	positive regulation of intracellular protein transport (GO:0090316)	0.780423	ZANUBRUTINIB	not indicated	DrugBank	not indicated
PIK3R1	phosphotyrosine residue binding (GO:0001784)	0.778137	PF-04691502	inhibitor	ClearityFoundationBiomarkers,MyCancerGenome,ChemblInteractions	CLINICALLY ACTIONABLE,TRANSCRIPTION FACTOR BINDING,DRUGGABLE GENOME,KINASE,ENZYME,PHOSPHATIDYLINOSITOL 3 KINASE
PIK3R1	phosphotyrosine residue binding (GO:0001784)	0.778137	RG-7666	inhibitor	ChemblInteractions	CLINICALLY ACTIONABLE,TRANSCRIPTION FACTOR BINDING,DRUGGABLE GENOME,KINASE,ENZYME,PHOSPHATIDYLINOSITOL 3 KINASE
PIK3R1	phosphotyrosine residue binding (GO:0001784)	0.778137	VS-5584	inhibitor	ChemblInteractions	CLINICALLY ACTIONABLE,TRANSCRIPTION FACTOR BINDING,DRUGGABLE GENOME,KINASE,ENZYME,PHOSPHATIDYLINOSITOL 3 KINASE
PIK3R1	phosphotyrosine residue binding (GO:0001784)	0.778137	GEDATOLISIB	inhibitor	ClearityFoundationBiomarkers,MyCancerGenome,ChemblInteractions,MyCancerGenomeClinicalTrial	CLINICALLY ACTIONABLE,TRANSCRIPTION FACTOR BINDING,DRUGGABLE GENOME,KINASE,ENZYME,PHOSPHATIDYLINOSITOL 3 KINASE
PIK3R1	phosphotyrosine residue binding (GO:0001784)	0.778137	SF-1126	inhibitor	ChemblInteractions	CLINICALLY ACTIONABLE,TRANSCRIPTION FACTOR BINDING,DRUGGABLE GENOME,KINASE,ENZYME,PHOSPHATIDYLINOSITOL 3 KINASE
PIK3R1	phosphotyrosine residue binding (GO:0001784)	0.778137	DACTOLISIB	inhibitor	ClearityFoundationBiomarkers,MyCancerGenome,ChemblInteractions,MyCancerGenomeClinicalTrial	CLINICALLY ACTIONABLE,TRANSCRIPTION FACTOR BINDING,DRUGGABLE GENOME,KINASE,ENZYME,PHOSPHATIDYLINOSITOL 3 KINASE
PIK3R1	phosphotyrosine residue binding (GO:0001784)	0.778137	PUQUITINIB	inhibitor	ChemblInteractions	CLINICALLY ACTIONABLE,TRANSCRIPTION FACTOR BINDING,DRUGGABLE GENOME,KINASE,ENZYME,PHOSPHATIDYLINOSITOL 3 KINASE
PIK3R1	phosphotyrosine residue binding (GO:0001784)	0.778137	PICTILISIB	inhibitor	MyCancerGenome,ChemblInteractions	CLINICALLY ACTIONABLE,TRANSCRIPTION FACTOR BINDING,DRUGGABLE GENOME,KINASE,ENZYME,PHOSPHATIDYLINOSITOL 3 KINASE
PIK3R1	phosphotyrosine residue binding (GO:0001784)	0.778137	ALPELISIB	inhibitor	ClearityFoundationBiomarkers,MyCancerGenome,MyCancerGenomeClinicalTrial	CLINICALLY ACTIONABLE,TRANSCRIPTION FACTOR BINDING,DRUGGABLE GENOME,KINASE,ENZYME,PHOSPHATIDYLINOSITOL 3 KINASE
PIK3R1	phosphotyrosine residue binding (GO:0001784)	0.778137	PANULISIB	inhibitor	ChemblInteractions	CLINICALLY ACTIONABLE,TRANSCRIPTION FACTOR BINDING,DRUGGABLE GENOME,KINASE,ENZYME,PHOSPHATIDYLINOSITOL 3 KINASE
PIK3R1	phosphotyrosine residue binding (GO:0001784)	0.778137	SONOLISIB	inhibitor	MyCancerGenome,ChemblInteractions,MyCancerGenomeClinicalTrial	CLINICALLY ACTIONABLE,TRANSCRIPTION FACTOR BINDING,DRUGGABLE GENOME,KINASE,ENZYME,PHOSPHATIDYLINOSITOL 3 KINASE
PIK3R1	phosphotyrosine residue binding (GO:0001784)	0.778137	ISOPROTERENOL	agonist	DrugBank	CLINICALLY ACTIONABLE,TRANSCRIPTION FACTOR BINDING,DRUGGABLE GENOME,KINASE,ENZYME,PHOSPHATIDYLINOSITOL 3 KINASE
PIK3R1	phosphotyrosine residue binding (GO:0001784)	0.778137	PWT-33587	inhibitor	ChemblInteractions	CLINICALLY ACTIONABLE,TRANSCRIPTION FACTOR BINDING,DRUGGABLE GENOME,KINASE,ENZYME,PHOSPHATIDYLINOSITOL 3 KINASE
PIK3R1	phosphotyrosine residue binding (GO:0001784)	0.778137	EVEROLIMUS	not indicated	PharmGKB	CLINICALLY ACTIONABLE,TRANSCRIPTION FACTOR BINDING,DRUGGABLE GENOME,KINASE,ENZYME,PHOSPHATIDYLINOSITOL 3 KINASE
PIK3R1	phosphotyrosine residue binding (GO:0001784)	0.778137	COPANLISIB	inhibitor	ClearityFoundationBiomarkers,MyCancerGenome,ChemblInteractions,MyCancerGenomeClinicalTrial	CLINICALLY ACTIONABLE,TRANSCRIPTION FACTOR BINDING,DRUGGABLE GENOME,KINASE,ENZYME,PHOSPHATIDYLINOSITOL 3 KINASE
PIK3R1	phosphotyrosine residue binding (GO:0001784)	0.778137	PA-799	inhibitor	ChemblInteractions	CLINICALLY ACTIONABLE,TRANSCRIPTION FACTOR BINDING,DRUGGABLE GENOME,KINASE,ENZYME,PHOSPHATIDYLINOSITOL 3 KINASE
PIK3R1	phosphotyrosine residue binding (GO:0001784)	0.778137	BUPARLISIB	inhibitor	MyCancerGenome,ChemblInteractions	CLINICALLY ACTIONABLE,TRANSCRIPTION FACTOR BINDING,DRUGGABLE GENOME,KINASE,ENZYME,PHOSPHATIDYLINOSITOL 3 KINASE
PIK3R1	phosphotyrosine residue binding (GO:0001784)	0.778137	OMIPALISIB	inhibitor	ClearityFoundationBiomarkers,ChemblInteractions,MyCancerGenomeClinicalTrial	CLINICALLY ACTIONABLE,TRANSCRIPTION FACTOR BINDING,DRUGGABLE GENOME,KINASE,ENZYME,PHOSPHATIDYLINOSITOL 3 KINASE
PIK3R1	phosphotyrosine residue binding (GO:0001784)	0.778137	DS-7423	inhibitor	ClearityFoundationBiomarkers,ChemblInteractions	CLINICALLY ACTIONABLE,TRANSCRIPTION FACTOR BINDING,DRUGGABLE GENOME,KINASE,ENZYME,PHOSPHATIDYLINOSITOL 3 KINASE
PIK3R1	phosphotyrosine residue binding (GO:0001784)	0.778137	PILARALISIB	inhibitor	ClearityFoundationBiomarkers,MyCancerGenome,ChemblInteractions	CLINICALLY ACTIONABLE,TRANSCRIPTION FACTOR BINDING,DRUGGABLE GENOME,KINASE,ENZYME,PHOSPHATIDYLINOSITOL 3 KINASE
PIK3R1	phosphotyrosine residue binding (GO:0001784)	0.778137	GSK-2636771	inhibitor	MyCancerGenome	CLINICALLY ACTIONABLE,TRANSCRIPTION FACTOR BINDING,DRUGGABLE GENOME,KINASE,ENZYME,PHOSPHATIDYLINOSITOL 3 KINASE
PIK3R1	phosphotyrosine residue binding (GO:0001784)	0.778137	APITOLISIB	inhibitor	MyCancerGenome,ChemblInteractions	CLINICALLY ACTIONABLE,TRANSCRIPTION FACTOR BINDING,DRUGGABLE GENOME,KINASE,ENZYME,PHOSPHATIDYLINOSITOL 3 KINASE
PIK3R1	phosphotyrosine residue binding (GO:0001784)	0.778137	QUERCETIN	inhibitor	MyCancerGenome	CLINICALLY ACTIONABLE,TRANSCRIPTION FACTOR BINDING,DRUGGABLE GENOME,KINASE,ENZYME,PHOSPHATIDYLINOSITOL 3 KINASE
PIK3R1	phosphotyrosine residue binding (GO:0001784)	0.778137	SAMOTOLISIB	inhibitor	ChemblInteractions	CLINICALLY ACTIONABLE,TRANSCRIPTION FACTOR BINDING,DRUGGABLE GENOME,KINASE,ENZYME,PHOSPHATIDYLINOSITOL 3 KINASE
PIK3R1	phosphotyrosine residue binding (GO:0001784)	0.778137	WX-037	inhibitor	ChemblInteractions	CLINICALLY ACTIONABLE,TRANSCRIPTION FACTOR BINDING,DRUGGABLE GENOME,KINASE,ENZYME,PHOSPHATIDYLINOSITOL 3 KINASE
PIK3R1	phosphotyrosine residue binding (GO:0001784)	0.778137	INFIGRATINIB	inhibitor	MyCancerGenome	CLINICALLY ACTIONABLE,TRANSCRIPTION FACTOR BINDING,DRUGGABLE GENOME,KINASE,ENZYME,PHOSPHATIDYLINOSITOL 3 KINASE
PIK3R1	phosphotyrosine residue binding (GO:0001784)	0.778137	VOXTALISIB	inhibitor	MyCancerGenome,ChemblInteractions	CLINICALLY ACTIONABLE,TRANSCRIPTION FACTOR BINDING,DRUGGABLE GENOME,KINASE,ENZYME,PHOSPHATIDYLINOSITOL 3 KINASE
PIK3R1	phosphotyrosine residue binding (GO:0001784)	0.778137	GSK-1059615	inhibitor	ChemblInteractions	CLINICALLY ACTIONABLE,TRANSCRIPTION FACTOR BINDING,DRUGGABLE GENOME,KINASE,ENZYME,PHOSPHATIDYLINOSITOL 3 KINASE
PIK3R1	phosphotyrosine residue binding (GO:0001784)	0.778137	BGT-226	inhibitor	ChemblInteractions	CLINICALLY ACTIONABLE,TRANSCRIPTION FACTOR BINDING,DRUGGABLE GENOME,KINASE,ENZYME,PHOSPHATIDYLINOSITOL 3 KINASE
PIK3R1	phosphotyrosine residue binding (GO:0001784)	0.778137	PI-103	inhibitor	MyCancerGenome	CLINICALLY ACTIONABLE,TRANSCRIPTION FACTOR BINDING,DRUGGABLE GENOME,KINASE,ENZYME,PHOSPHATIDYLINOSITOL 3 KINASE
PIK3R1	phosphotyrosine residue binding (GO:0001784)	0.778137	AZD-6482	inhibitor	ChemblInteractions	CLINICALLY ACTIONABLE,TRANSCRIPTION FACTOR BINDING,DRUGGABLE GENOME,KINASE,ENZYME,PHOSPHATIDYLINOSITOL 3 KINASE
PIK3R1	phosphotyrosine residue binding (GO:0001784)	0.778137	RECILISIB	inhibitor	ChemblInteractions	CLINICALLY ACTIONABLE,TRANSCRIPTION FACTOR BINDING,DRUGGABLE GENOME,KINASE,ENZYME,PHOSPHATIDYLINOSITOL 3 KINASE
PIK3R1	phosphotyrosine residue binding (GO:0001784)	0.778137	ZSTK-474	inhibitor	ChemblInteractions	CLINICALLY ACTIONABLE,TRANSCRIPTION FACTOR BINDING,DRUGGABLE GENOME,KINASE,ENZYME,PHOSPHATIDYLINOSITOL 3 KINASE
PIK3R1	phosphotyrosine residue binding (GO:0001784)	0.778137	TASELISIB	inhibitor	ChemblInteractions	CLINICALLY ACTIONABLE,TRANSCRIPTION FACTOR BINDING,DRUGGABLE GENOME,KINASE,ENZYME,PHOSPHATIDYLINOSITOL 3 KINASE
PIK3R1	phosphotyrosine residue binding (GO:0001784)	0.778137	WORTMANNIN	not indicated	DrugBank	CLINICALLY ACTIONABLE,TRANSCRIPTION FACTOR BINDING,DRUGGABLE GENOME,KINASE,ENZYME,PHOSPHATIDYLINOSITOL 3 KINASE
PIK3R1	phosphotyrosine residue binding (GO:0001784)	0.778137	ENZASTAURIN	not indicated	DrugBank	CLINICALLY ACTIONABLE,TRANSCRIPTION FACTOR BINDING,DRUGGABLE GENOME,KINASE,ENZYME,PHOSPHATIDYLINOSITOL 3 KINASE
GPER1	positive regulation of G-protein coupled receptor protein signaling pathway (GO:0045745)	0.777822	TAMOXIFEN	agonist	GuideToPharmacology	DRUGGABLE GENOME,G PROTEIN COUPLED RECEPTOR,KINASE,TRANSCRIPTION FACTOR
GPER1	positive regulation of G-protein coupled receptor protein signaling pathway (GO:0045745)	0.777822	AFIMOXIFENE	agonist	GuideToPharmacology	DRUGGABLE GENOME,G PROTEIN COUPLED RECEPTOR,KINASE,TRANSCRIPTION FACTOR
GPER1	positive regulation of G-protein coupled receptor protein signaling pathway (GO:0045745)	0.777822	FULVESTRANT	agonist	GuideToPharmacology	DRUGGABLE GENOME,G PROTEIN COUPLED RECEPTOR,KINASE,TRANSCRIPTION FACTOR
GPER1	positive regulation of G-protein coupled receptor protein signaling pathway (GO:0045745)	0.777822	CHEMBL456145	not indicated	DrugBank	DRUGGABLE GENOME,G PROTEIN COUPLED RECEPTOR,KINASE,TRANSCRIPTION FACTOR
GPER1	positive regulation of G-protein coupled receptor protein signaling pathway (GO:0045745)	0.777822	RALOXIFENE	agonist	GuideToPharmacology	DRUGGABLE GENOME,G PROTEIN COUPLED RECEPTOR,KINASE,TRANSCRIPTION FACTOR
GPER1	positive regulation of G-protein coupled receptor protein signaling pathway (GO:0045745)	0.777822	ESTRADIOL	binder	DTC,DrugBank	DRUGGABLE GENOME,G PROTEIN COUPLED RECEPTOR,KINASE,TRANSCRIPTION FACTOR
GPER1	positive regulation of G-protein coupled receptor protein signaling pathway (GO:0045745)	0.777822	GENISTEIN	not indicated	DrugBank	DRUGGABLE GENOME,G PROTEIN COUPLED RECEPTOR,KINASE,TRANSCRIPTION FACTOR
GPER1	positive regulation of G-protein coupled receptor protein signaling pathway (GO:0045745)	0.777822	ESTRADIOL BENZOATE	not indicated	DrugBank	DRUGGABLE GENOME,G PROTEIN COUPLED RECEPTOR,KINASE,TRANSCRIPTION FACTOR
GPER1	regulation of inflammatory response (GO:0050727)	0.772949	TAMOXIFEN	agonist	GuideToPharmacology	DRUGGABLE GENOME,G PROTEIN COUPLED RECEPTOR,KINASE,TRANSCRIPTION FACTOR
GPER1	regulation of inflammatory response (GO:0050727)	0.772949	AFIMOXIFENE	agonist	GuideToPharmacology	DRUGGABLE GENOME,G PROTEIN COUPLED RECEPTOR,KINASE,TRANSCRIPTION FACTOR
GPER1	regulation of inflammatory response (GO:0050727)	0.772949	FULVESTRANT	agonist	GuideToPharmacology	DRUGGABLE GENOME,G PROTEIN COUPLED RECEPTOR,KINASE,TRANSCRIPTION FACTOR
GPER1	regulation of inflammatory response (GO:0050727)	0.772949	CHEMBL456145	not indicated	DrugBank	DRUGGABLE GENOME,G PROTEIN COUPLED RECEPTOR,KINASE,TRANSCRIPTION FACTOR
GPER1	regulation of inflammatory response (GO:0050727)	0.772949	RALOXIFENE	agonist	GuideToPharmacology	DRUGGABLE GENOME,G PROTEIN COUPLED RECEPTOR,KINASE,TRANSCRIPTION FACTOR
GPER1	regulation of inflammatory response (GO:0050727)	0.772949	ESTRADIOL	binder	DTC,DrugBank	DRUGGABLE GENOME,G PROTEIN COUPLED RECEPTOR,KINASE,TRANSCRIPTION FACTOR
GPER1	regulation of inflammatory response (GO:0050727)	0.772949	GENISTEIN	not indicated	DrugBank	DRUGGABLE GENOME,G PROTEIN COUPLED RECEPTOR,KINASE,TRANSCRIPTION FACTOR
GPER1	regulation of inflammatory response (GO:0050727)	0.772949	ESTRADIOL BENZOATE	not indicated	DrugBank	DRUGGABLE GENOME,G PROTEIN COUPLED RECEPTOR,KINASE,TRANSCRIPTION FACTOR
CCDC88A	lamellipodium assembly (GO:0030032)	0.772333	ZANUBRUTINIB	not indicated	DrugBank	KINASE
DAXX	protein-DNA complex assembly (GO:0065004)	0.772009	ESTRADIOL BENZOATE	not indicated	DrugBank	CLINICALLY ACTIONABLE,TRANSCRIPTION FACTOR BINDING,TRANSCRIPTION FACTOR
CFAP73	regulation of hydrolase activity (GO:0051336)	0.770982	ZANUBRUTINIB	not indicated	DrugBank	not indicated
PLXNB1	regulation of hydrolase activity (GO:0051336)	0.770982	CHEMBL233209	not indicated	DrugBank	DRUGGABLE GENOME
TIMM29	inner mitochondrial membrane organization (GO:0007007)	0.76992	ZANUBRUTINIB	not indicated	DrugBank	not indicated
PIK3R1	positive regulation of RNA metabolic process (GO:0051254)	0.769589	PF-04691502	inhibitor	ClearityFoundationBiomarkers,MyCancerGenome,ChemblInteractions	CLINICALLY ACTIONABLE,TRANSCRIPTION FACTOR BINDING,DRUGGABLE GENOME,KINASE,ENZYME,PHOSPHATIDYLINOSITOL 3 KINASE
PIK3R1	positive regulation of RNA metabolic process (GO:0051254)	0.769589	RG-7666	inhibitor	ChemblInteractions	CLINICALLY ACTIONABLE,TRANSCRIPTION FACTOR BINDING,DRUGGABLE GENOME,KINASE,ENZYME,PHOSPHATIDYLINOSITOL 3 KINASE
PIK3R1	positive regulation of RNA metabolic process (GO:0051254)	0.769589	VS-5584	inhibitor	ChemblInteractions	CLINICALLY ACTIONABLE,TRANSCRIPTION FACTOR BINDING,DRUGGABLE GENOME,KINASE,ENZYME,PHOSPHATIDYLINOSITOL 3 KINASE
PIK3R1	positive regulation of RNA metabolic process (GO:0051254)	0.769589	GEDATOLISIB	inhibitor	ClearityFoundationBiomarkers,MyCancerGenome,ChemblInteractions,MyCancerGenomeClinicalTrial	CLINICALLY ACTIONABLE,TRANSCRIPTION FACTOR BINDING,DRUGGABLE GENOME,KINASE,ENZYME,PHOSPHATIDYLINOSITOL 3 KINASE
PIK3R1	positive regulation of RNA metabolic process (GO:0051254)	0.769589	SF-1126	inhibitor	ChemblInteractions	CLINICALLY ACTIONABLE,TRANSCRIPTION FACTOR BINDING,DRUGGABLE GENOME,KINASE,ENZYME,PHOSPHATIDYLINOSITOL 3 KINASE
PIK3R1	positive regulation of RNA metabolic process (GO:0051254)	0.769589	DACTOLISIB	inhibitor	ClearityFoundationBiomarkers,MyCancerGenome,ChemblInteractions,MyCancerGenomeClinicalTrial	CLINICALLY ACTIONABLE,TRANSCRIPTION FACTOR BINDING,DRUGGABLE GENOME,KINASE,ENZYME,PHOSPHATIDYLINOSITOL 3 KINASE
PIK3R1	positive regulation of RNA metabolic process (GO:0051254)	0.769589	PUQUITINIB	inhibitor	ChemblInteractions	CLINICALLY ACTIONABLE,TRANSCRIPTION FACTOR BINDING,DRUGGABLE GENOME,KINASE,ENZYME,PHOSPHATIDYLINOSITOL 3 KINASE
PIK3R1	positive regulation of RNA metabolic process (GO:0051254)	0.769589	PICTILISIB	inhibitor	MyCancerGenome,ChemblInteractions	CLINICALLY ACTIONABLE,TRANSCRIPTION FACTOR BINDING,DRUGGABLE GENOME,KINASE,ENZYME,PHOSPHATIDYLINOSITOL 3 KINASE
PIK3R1	positive regulation of RNA metabolic process (GO:0051254)	0.769589	ALPELISIB	inhibitor	ClearityFoundationBiomarkers,MyCancerGenome,MyCancerGenomeClinicalTrial	CLINICALLY ACTIONABLE,TRANSCRIPTION FACTOR BINDING,DRUGGABLE GENOME,KINASE,ENZYME,PHOSPHATIDYLINOSITOL 3 KINASE
PIK3R1	positive regulation of RNA metabolic process (GO:0051254)	0.769589	PANULISIB	inhibitor	ChemblInteractions	CLINICALLY ACTIONABLE,TRANSCRIPTION FACTOR BINDING,DRUGGABLE GENOME,KINASE,ENZYME,PHOSPHATIDYLINOSITOL 3 KINASE
PIK3R1	positive regulation of RNA metabolic process (GO:0051254)	0.769589	SONOLISIB	inhibitor	MyCancerGenome,ChemblInteractions,MyCancerGenomeClinicalTrial	CLINICALLY ACTIONABLE,TRANSCRIPTION FACTOR BINDING,DRUGGABLE GENOME,KINASE,ENZYME,PHOSPHATIDYLINOSITOL 3 KINASE
PIK3R1	positive regulation of RNA metabolic process (GO:0051254)	0.769589	ISOPROTERENOL	agonist	DrugBank	CLINICALLY ACTIONABLE,TRANSCRIPTION FACTOR BINDING,DRUGGABLE GENOME,KINASE,ENZYME,PHOSPHATIDYLINOSITOL 3 KINASE
PIK3R1	positive regulation of RNA metabolic process (GO:0051254)	0.769589	PWT-33587	inhibitor	ChemblInteractions	CLINICALLY ACTIONABLE,TRANSCRIPTION FACTOR BINDING,DRUGGABLE GENOME,KINASE,ENZYME,PHOSPHATIDYLINOSITOL 3 KINASE
PIK3R1	positive regulation of RNA metabolic process (GO:0051254)	0.769589	EVEROLIMUS	not indicated	PharmGKB	CLINICALLY ACTIONABLE,TRANSCRIPTION FACTOR BINDING,DRUGGABLE GENOME,KINASE,ENZYME,PHOSPHATIDYLINOSITOL 3 KINASE
PIK3R1	positive regulation of RNA metabolic process (GO:0051254)	0.769589	COPANLISIB	inhibitor	ClearityFoundationBiomarkers,MyCancerGenome,ChemblInteractions,MyCancerGenomeClinicalTrial	CLINICALLY ACTIONABLE,TRANSCRIPTION FACTOR BINDING,DRUGGABLE GENOME,KINASE,ENZYME,PHOSPHATIDYLINOSITOL 3 KINASE
PIK3R1	positive regulation of RNA metabolic process (GO:0051254)	0.769589	PA-799	inhibitor	ChemblInteractions	CLINICALLY ACTIONABLE,TRANSCRIPTION FACTOR BINDING,DRUGGABLE GENOME,KINASE,ENZYME,PHOSPHATIDYLINOSITOL 3 KINASE
PIK3R1	positive regulation of RNA metabolic process (GO:0051254)	0.769589	BUPARLISIB	inhibitor	MyCancerGenome,ChemblInteractions	CLINICALLY ACTIONABLE,TRANSCRIPTION FACTOR BINDING,DRUGGABLE GENOME,KINASE,ENZYME,PHOSPHATIDYLINOSITOL 3 KINASE
PIK3R1	positive regulation of RNA metabolic process (GO:0051254)	0.769589	OMIPALISIB	inhibitor	ClearityFoundationBiomarkers,ChemblInteractions,MyCancerGenomeClinicalTrial	CLINICALLY ACTIONABLE,TRANSCRIPTION FACTOR BINDING,DRUGGABLE GENOME,KINASE,ENZYME,PHOSPHATIDYLINOSITOL 3 KINASE
PIK3R1	positive regulation of RNA metabolic process (GO:0051254)	0.769589	DS-7423	inhibitor	ClearityFoundationBiomarkers,ChemblInteractions	CLINICALLY ACTIONABLE,TRANSCRIPTION FACTOR BINDING,DRUGGABLE GENOME,KINASE,ENZYME,PHOSPHATIDYLINOSITOL 3 KINASE
PIK3R1	positive regulation of RNA metabolic process (GO:0051254)	0.769589	PILARALISIB	inhibitor	ClearityFoundationBiomarkers,MyCancerGenome,ChemblInteractions	CLINICALLY ACTIONABLE,TRANSCRIPTION FACTOR BINDING,DRUGGABLE GENOME,KINASE,ENZYME,PHOSPHATIDYLINOSITOL 3 KINASE
PIK3R1	positive regulation of RNA metabolic process (GO:0051254)	0.769589	GSK-2636771	inhibitor	MyCancerGenome	CLINICALLY ACTIONABLE,TRANSCRIPTION FACTOR BINDING,DRUGGABLE GENOME,KINASE,ENZYME,PHOSPHATIDYLINOSITOL 3 KINASE
PIK3R1	positive regulation of RNA metabolic process (GO:0051254)	0.769589	APITOLISIB	inhibitor	MyCancerGenome,ChemblInteractions	CLINICALLY ACTIONABLE,TRANSCRIPTION FACTOR BINDING,DRUGGABLE GENOME,KINASE,ENZYME,PHOSPHATIDYLINOSITOL 3 KINASE
PIK3R1	positive regulation of RNA metabolic process (GO:0051254)	0.769589	QUERCETIN	inhibitor	MyCancerGenome	CLINICALLY ACTIONABLE,TRANSCRIPTION FACTOR BINDING,DRUGGABLE GENOME,KINASE,ENZYME,PHOSPHATIDYLINOSITOL 3 KINASE
PIK3R1	positive regulation of RNA metabolic process (GO:0051254)	0.769589	SAMOTOLISIB	inhibitor	ChemblInteractions	CLINICALLY ACTIONABLE,TRANSCRIPTION FACTOR BINDING,DRUGGABLE GENOME,KINASE,ENZYME,PHOSPHATIDYLINOSITOL 3 KINASE
PIK3R1	positive regulation of RNA metabolic process (GO:0051254)	0.769589	WX-037	inhibitor	ChemblInteractions	CLINICALLY ACTIONABLE,TRANSCRIPTION FACTOR BINDING,DRUGGABLE GENOME,KINASE,ENZYME,PHOSPHATIDYLINOSITOL 3 KINASE
PIK3R1	positive regulation of RNA metabolic process (GO:0051254)	0.769589	INFIGRATINIB	inhibitor	MyCancerGenome	CLINICALLY ACTIONABLE,TRANSCRIPTION FACTOR BINDING,DRUGGABLE GENOME,KINASE,ENZYME,PHOSPHATIDYLINOSITOL 3 KINASE
PIK3R1	positive regulation of RNA metabolic process (GO:0051254)	0.769589	VOXTALISIB	inhibitor	MyCancerGenome,ChemblInteractions	CLINICALLY ACTIONABLE,TRANSCRIPTION FACTOR BINDING,DRUGGABLE GENOME,KINASE,ENZYME,PHOSPHATIDYLINOSITOL 3 KINASE
PIK3R1	positive regulation of RNA metabolic process (GO:0051254)	0.769589	GSK-1059615	inhibitor	ChemblInteractions	CLINICALLY ACTIONABLE,TRANSCRIPTION FACTOR BINDING,DRUGGABLE GENOME,KINASE,ENZYME,PHOSPHATIDYLINOSITOL 3 KINASE
PIK3R1	positive regulation of RNA metabolic process (GO:0051254)	0.769589	BGT-226	inhibitor	ChemblInteractions	CLINICALLY ACTIONABLE,TRANSCRIPTION FACTOR BINDING,DRUGGABLE GENOME,KINASE,ENZYME,PHOSPHATIDYLINOSITOL 3 KINASE
PIK3R1	positive regulation of RNA metabolic process (GO:0051254)	0.769589	PI-103	inhibitor	MyCancerGenome	CLINICALLY ACTIONABLE,TRANSCRIPTION FACTOR BINDING,DRUGGABLE GENOME,KINASE,ENZYME,PHOSPHATIDYLINOSITOL 3 KINASE
PIK3R1	positive regulation of RNA metabolic process (GO:0051254)	0.769589	AZD-6482	inhibitor	ChemblInteractions	CLINICALLY ACTIONABLE,TRANSCRIPTION FACTOR BINDING,DRUGGABLE GENOME,KINASE,ENZYME,PHOSPHATIDYLINOSITOL 3 KINASE
PIK3R1	positive regulation of RNA metabolic process (GO:0051254)	0.769589	RECILISIB	inhibitor	ChemblInteractions	CLINICALLY ACTIONABLE,TRANSCRIPTION FACTOR BINDING,DRUGGABLE GENOME,KINASE,ENZYME,PHOSPHATIDYLINOSITOL 3 KINASE
PIK3R1	positive regulation of RNA metabolic process (GO:0051254)	0.769589	ZSTK-474	inhibitor	ChemblInteractions	CLINICALLY ACTIONABLE,TRANSCRIPTION FACTOR BINDING,DRUGGABLE GENOME,KINASE,ENZYME,PHOSPHATIDYLINOSITOL 3 KINASE
PIK3R1	positive regulation of RNA metabolic process (GO:0051254)	0.769589	TASELISIB	inhibitor	ChemblInteractions	CLINICALLY ACTIONABLE,TRANSCRIPTION FACTOR BINDING,DRUGGABLE GENOME,KINASE,ENZYME,PHOSPHATIDYLINOSITOL 3 KINASE
PIK3R1	positive regulation of RNA metabolic process (GO:0051254)	0.769589	WORTMANNIN	not indicated	DrugBank	CLINICALLY ACTIONABLE,TRANSCRIPTION FACTOR BINDING,DRUGGABLE GENOME,KINASE,ENZYME,PHOSPHATIDYLINOSITOL 3 KINASE
PIK3R1	positive regulation of RNA metabolic process (GO:0051254)	0.769589	ENZASTAURIN	not indicated	DrugBank	CLINICALLY ACTIONABLE,TRANSCRIPTION FACTOR BINDING,DRUGGABLE GENOME,KINASE,ENZYME,PHOSPHATIDYLINOSITOL 3 KINASE
ATP2C2	ATPase activity, coupled to transmembrane movement of ions, phosphorylative mechanism (GO:0015662)	0.768941	ACAMPROSATE CALCIUM	not indicated	ChemblInteractions	TRANSPORTER,ENZYME,DRUGGABLE GENOME
GPER1	negative regulation of response to external stimulus (GO:0032102)	0.767699	TAMOXIFEN	agonist	GuideToPharmacology	DRUGGABLE GENOME,G PROTEIN COUPLED RECEPTOR,KINASE,TRANSCRIPTION FACTOR
GPER1	negative regulation of response to external stimulus (GO:0032102)	0.767699	AFIMOXIFENE	agonist	GuideToPharmacology	DRUGGABLE GENOME,G PROTEIN COUPLED RECEPTOR,KINASE,TRANSCRIPTION FACTOR
GPER1	negative regulation of response to external stimulus (GO:0032102)	0.767699	FULVESTRANT	agonist	GuideToPharmacology	DRUGGABLE GENOME,G PROTEIN COUPLED RECEPTOR,KINASE,TRANSCRIPTION FACTOR
GPER1	negative regulation of response to external stimulus (GO:0032102)	0.767699	CHEMBL456145	not indicated	DrugBank	DRUGGABLE GENOME,G PROTEIN COUPLED RECEPTOR,KINASE,TRANSCRIPTION FACTOR
GPER1	negative regulation of response to external stimulus (GO:0032102)	0.767699	RALOXIFENE	agonist	GuideToPharmacology	DRUGGABLE GENOME,G PROTEIN COUPLED RECEPTOR,KINASE,TRANSCRIPTION FACTOR
GPER1	negative regulation of response to external stimulus (GO:0032102)	0.767699	ESTRADIOL	binder	DTC,DrugBank	DRUGGABLE GENOME,G PROTEIN COUPLED RECEPTOR,KINASE,TRANSCRIPTION FACTOR
GPER1	negative regulation of response to external stimulus (GO:0032102)	0.767699	GENISTEIN	not indicated	DrugBank	DRUGGABLE GENOME,G PROTEIN COUPLED RECEPTOR,KINASE,TRANSCRIPTION FACTOR
GPER1	negative regulation of response to external stimulus (GO:0032102)	0.767699	ESTRADIOL BENZOATE	not indicated	DrugBank	DRUGGABLE GENOME,G PROTEIN COUPLED RECEPTOR,KINASE,TRANSCRIPTION FACTOR
LTF	negative regulation of response to external stimulus (GO:0032102)	0.767699	TALACTOFERRIN ALFA	not indicated	TTD	CELL SURFACE,DRUGGABLE GENOME,PROTEASE,TRANSCRIPTION FACTOR
LTF	negative regulation of response to external stimulus (GO:0032102)	0.767699	CHEMBL92636	not indicated	DrugBank	CELL SURFACE,DRUGGABLE GENOME,PROTEASE,TRANSCRIPTION FACTOR
LTF	negative regulation of response to external stimulus (GO:0032102)	0.767699	PARECOXIB	not indicated	DrugBank,TTD	CELL SURFACE,DRUGGABLE GENOME,PROTEASE,TRANSCRIPTION FACTOR
LTF	negative regulation of response to external stimulus (GO:0032102)	0.767699	RESERPINE	not indicated	NCI	CELL SURFACE,DRUGGABLE GENOME,PROTEASE,TRANSCRIPTION FACTOR
LTF	negative regulation of response to external stimulus (GO:0032102)	0.767699	NITRILOTRIACETIC ACID	not indicated	DrugBank	CELL SURFACE,DRUGGABLE GENOME,PROTEASE,TRANSCRIPTION FACTOR
LTF	negative regulation of response to external stimulus (GO:0032102)	0.767699	BACITRACIN	not indicated	NCI	CELL SURFACE,DRUGGABLE GENOME,PROTEASE,TRANSCRIPTION FACTOR
LTF	negative regulation of response to external stimulus (GO:0032102)	0.767699	NIMESULIDE	not indicated	DrugBank	CELL SURFACE,DRUGGABLE GENOME,PROTEASE,TRANSCRIPTION FACTOR
LTF	negative regulation of response to external stimulus (GO:0032102)	0.767699	CHEMBL609880	not indicated	DrugBank	CELL SURFACE,DRUGGABLE GENOME,PROTEASE,TRANSCRIPTION FACTOR
LTF	negative regulation of response to external stimulus (GO:0032102)	0.767699	DODECANOATE	not indicated	DrugBank	CELL SURFACE,DRUGGABLE GENOME,PROTEASE,TRANSCRIPTION FACTOR
LTF	negative regulation of response to external stimulus (GO:0032102)	0.767699	CHEMBL1230004	not indicated	DrugBank	CELL SURFACE,DRUGGABLE GENOME,PROTEASE,TRANSCRIPTION FACTOR
SMPD2	organonitrogen compound catabolic process (GO:1901565)	0.767223	ZANUBRUTINIB	not indicated	DrugBank	PHOSPHOLIPASE,ENZYME,DRUGGABLE GENOME
ZDHHC1	establishment of protein localization to membrane (GO:0090150)	0.766356	ZANUBRUTINIB	not indicated	DrugBank	not indicated
SRSF6	negative regulation of RNA splicing (GO:0033119)	0.766215	ZANUBRUTINIB	not indicated	DrugBank	not indicated
MUC13	protein O-linked glycosylation (GO:0006493)	0.765905	ZANUBRUTINIB	not indicated	DrugBank	DRUGGABLE GENOME
CCDC88A	tubulin binding (GO:0015631)	0.765763	ZANUBRUTINIB	not indicated	DrugBank	KINASE
FAM110C	tubulin binding (GO:0015631)	0.765763	VARESPLADIB METHYL	not indicated	ChemblInteractions	not indicated
TPPP3	tubulin binding (GO:0015631)	0.765763	LITHIUM	not indicated	PharmGKB	not indicated
SLC23A1	organic anion transport (GO:0015711)	0.765429	PHLORETIN	inhibitor	GuideToPharmacology	TRANSPORTER
HGD	oxidoreductase activity, acting on single donors with incorporation of molecular oxygen, incorporation of two atoms of oxygen (GO:0016702)	0.764376	FOSTAMATINIB	not indicated	DrugBank	ENZYME
FGFR2	regulation of fibroblast growth factor receptor signaling pathway (GO:0040036)	0.763778	TG100-801	inhibitor	ChemblInteractions	CELL SURFACE,CLINICALLY ACTIONABLE,DRUGGABLE GENOME,KINASE,TYROSINE KINASE
FGFR2	regulation of fibroblast growth factor receptor signaling pathway (GO:0040036)	0.763778	DERAZANTINIB	inhibitor	ChemblInteractions,CIViC,GuideToPharmacology	CELL SURFACE,CLINICALLY ACTIONABLE,DRUGGABLE GENOME,KINASE,TYROSINE KINASE
FGFR2	regulation of fibroblast growth factor receptor signaling pathway (GO:0040036)	0.763778	INFIGRATINIB	inhibitor	TALC,MyCancerGenome,JAX-CKB,ChemblInteractions,CIViC,GuideToPharmacology,CancerCommons,MyCancerGenomeClinicalTrial,OncoKB	CELL SURFACE,CLINICALLY ACTIONABLE,DRUGGABLE GENOME,KINASE,TYROSINE KINASE
FGFR2	regulation of fibroblast growth factor receptor signaling pathway (GO:0040036)	0.763778	DOVITINIB	inhibitor	TALC,MyCancerGenome,TdgClinicalTrial,ClearityFoundationClinicalTrial,JAX-CKB,CGI,DoCM,CIViC	CELL SURFACE,CLINICALLY ACTIONABLE,DRUGGABLE GENOME,KINASE,TYROSINE KINASE
FGFR2	regulation of fibroblast growth factor receptor signaling pathway (GO:0040036)	0.763778	TRAFERMIN	not indicated	TdgClinicalTrial,TTD	CELL SURFACE,CLINICALLY ACTIONABLE,DRUGGABLE GENOME,KINASE,TYROSINE KINASE
FGFR2	regulation of fibroblast growth factor receptor signaling pathway (GO:0040036)	0.763778	ERDAFITINIB	inhibitor	DrugBank,JAX-CKB,CIViC,GuideToPharmacology,PharmGKB,OncoKB	CELL SURFACE,CLINICALLY ACTIONABLE,DRUGGABLE GENOME,KINASE,TYROSINE KINASE
FGFR2	regulation of fibroblast growth factor receptor signaling pathway (GO:0040036)	0.763778	NINTEDANIB	inhibitor	TALC,DrugBank,MyCancerGenome,TdgClinicalTrial,ClearityFoundationClinicalTrial,JAX-CKB,GuideToPharmacology	CELL SURFACE,CLINICALLY ACTIONABLE,DRUGGABLE GENOME,KINASE,TYROSINE KINASE
FGFR2	regulation of fibroblast growth factor receptor signaling pathway (GO:0040036)	0.763778	TRAMETINIB	not indicated	JAX-CKB	CELL SURFACE,CLINICALLY ACTIONABLE,DRUGGABLE GENOME,KINASE,TYROSINE KINASE
FGFR2	regulation of fibroblast growth factor receptor signaling pathway (GO:0040036)	0.763778	LENVATINIB	inhibitor	TALC,DrugBank	CELL SURFACE,CLINICALLY ACTIONABLE,DRUGGABLE GENOME,KINASE,TYROSINE KINASE
FGFR2	regulation of fibroblast growth factor receptor signaling pathway (GO:0040036)	0.763778	ALPELISIB	not indicated	JAX-CKB	CELL SURFACE,CLINICALLY ACTIONABLE,DRUGGABLE GENOME,KINASE,TYROSINE KINASE
FGFR2	regulation of fibroblast growth factor receptor signaling pathway (GO:0040036)	0.763778	MASITINIB	inhibitor	MyCancerGenome	CELL SURFACE,CLINICALLY ACTIONABLE,DRUGGABLE GENOME,KINASE,TYROSINE KINASE
FGFR2	regulation of fibroblast growth factor receptor signaling pathway (GO:0040036)	0.763778	LY-2874455	inhibitor	ChemblInteractions,GuideToPharmacology,TTD	CELL SURFACE,CLINICALLY ACTIONABLE,DRUGGABLE GENOME,KINASE,TYROSINE KINASE
FGFR2	regulation of fibroblast growth factor receptor signaling pathway (GO:0040036)	0.763778	CEDIRANIB	not indicated	JAX-CKB	CELL SURFACE,CLINICALLY ACTIONABLE,DRUGGABLE GENOME,KINASE,TYROSINE KINASE
FGFR2	regulation of fibroblast growth factor receptor signaling pathway (GO:0040036)	0.763778	BUPARLISIB	not indicated	JAX-CKB	CELL SURFACE,CLINICALLY ACTIONABLE,DRUGGABLE GENOME,KINASE,TYROSINE KINASE
FGFR2	regulation of fibroblast growth factor receptor signaling pathway (GO:0040036)	0.763778	DEBIO-1347	inhibitor	GuideToPharmacology,OncoKB	CELL SURFACE,CLINICALLY ACTIONABLE,DRUGGABLE GENOME,KINASE,TYROSINE KINASE
FGFR2	regulation of fibroblast growth factor receptor signaling pathway (GO:0040036)	0.763778	FP-1039	not indicated	TdgClinicalTrial,JAX-CKB	CELL SURFACE,CLINICALLY ACTIONABLE,DRUGGABLE GENOME,KINASE,TYROSINE KINASE
FGFR2	regulation of fibroblast growth factor receptor signaling pathway (GO:0040036)	0.763778	LAPATINIB	not indicated	JAX-CKB	CELL SURFACE,CLINICALLY ACTIONABLE,DRUGGABLE GENOME,KINASE,TYROSINE KINASE
FGFR2	regulation of fibroblast growth factor receptor signaling pathway (GO:0040036)	0.763778	PICTILISIB	not indicated	JAX-CKB	CELL SURFACE,CLINICALLY ACTIONABLE,DRUGGABLE GENOME,KINASE,TYROSINE KINASE
FGFR2	regulation of fibroblast growth factor receptor signaling pathway (GO:0040036)	0.763778	RABEPRAZOLE SODIUM	inhibitor	MyCancerGenome,TTD	CELL SURFACE,CLINICALLY ACTIONABLE,DRUGGABLE GENOME,KINASE,TYROSINE KINASE
FGFR2	regulation of fibroblast growth factor receptor signaling pathway (GO:0040036)	0.763778	PEMIGATINIB	inhibitor	DrugBank,JAX-CKB,CIViC,GuideToPharmacology	CELL SURFACE,CLINICALLY ACTIONABLE,DRUGGABLE GENOME,KINASE,TYROSINE KINASE
FGFR2	regulation of fibroblast growth factor receptor signaling pathway (GO:0040036)	0.763778	BRIVANIB	inhibitor	JAX-CKB,ChemblInteractions,PharmGKB	CELL SURFACE,CLINICALLY ACTIONABLE,DRUGGABLE GENOME,KINASE,TYROSINE KINASE
FGFR2	regulation of fibroblast growth factor receptor signaling pathway (GO:0040036)	0.763778	AEE-788	not indicated	TTD	CELL SURFACE,CLINICALLY ACTIONABLE,DRUGGABLE GENOME,KINASE,TYROSINE KINASE
FGFR2	regulation of fibroblast growth factor receptor signaling pathway (GO:0040036)	0.763778	GEFITINIB	not indicated	JAX-CKB	CELL SURFACE,CLINICALLY ACTIONABLE,DRUGGABLE GENOME,KINASE,TYROSINE KINASE
FGFR2	regulation of fibroblast growth factor receptor signaling pathway (GO:0040036)	0.763778	BRIVANIB ALANINATE	inhibitor	ChemblInteractions	CELL SURFACE,CLINICALLY ACTIONABLE,DRUGGABLE GENOME,KINASE,TYROSINE KINASE
FGFR2	regulation of fibroblast growth factor receptor signaling pathway (GO:0040036)	0.763778	THALIDOMIDE	antagonist	DrugBank,TdgClinicalTrial,TEND	CELL SURFACE,CLINICALLY ACTIONABLE,DRUGGABLE GENOME,KINASE,TYROSINE KINASE
FGFR2	regulation of fibroblast growth factor receptor signaling pathway (GO:0040036)	0.763778	REGORAFENIB	inhibitor	DrugBank,ChemblInteractions,MyCancerGenomeClinicalTrial	CELL SURFACE,CLINICALLY ACTIONABLE,DRUGGABLE GENOME,KINASE,TYROSINE KINASE
FGFR2	regulation of fibroblast growth factor receptor signaling pathway (GO:0040036)	0.763778	MK-2461	inhibitor	GuideToPharmacology,TTD	CELL SURFACE,CLINICALLY ACTIONABLE,DRUGGABLE GENOME,KINASE,TYROSINE KINASE
FGFR2	regulation of fibroblast growth factor receptor signaling pathway (GO:0040036)	0.763778	PALIFERMIN	agonist	DrugBank,TdgClinicalTrial,ChemblInteractions,TEND,GuideToPharmacology,TTD	CELL SURFACE,CLINICALLY ACTIONABLE,DRUGGABLE GENOME,KINASE,TYROSINE KINASE
FGFR2	regulation of fibroblast growth factor receptor signaling pathway (GO:0040036)	0.763778	PONATINIB	inhibitor	TALC,DrugBank,MyCancerGenome,JAX-CKB,CGI,DoCM,CIViC	CELL SURFACE,CLINICALLY ACTIONABLE,DRUGGABLE GENOME,KINASE,TYROSINE KINASE
FGFR2	regulation of fibroblast growth factor receptor signaling pathway (GO:0040036)	0.763778	ROGARATINIB	inhibitor	JAX-CKB,ChemblInteractions,CIViC	CELL SURFACE,CLINICALLY ACTIONABLE,DRUGGABLE GENOME,KINASE,TYROSINE KINASE
FGFR2	regulation of fibroblast growth factor receptor signaling pathway (GO:0040036)	0.763778	AZD-4547	inhibitor	ChemblInteractions	CELL SURFACE,CLINICALLY ACTIONABLE,DRUGGABLE GENOME,KINASE,TYROSINE KINASE
FGFR2	regulation of fibroblast growth factor receptor signaling pathway (GO:0040036)	0.763778	FUTIBATINIB	inhibitor	JAX-CKB,CIViC,GuideToPharmacology	CELL SURFACE,CLINICALLY ACTIONABLE,DRUGGABLE GENOME,KINASE,TYROSINE KINASE
FGFR2	regulation of fibroblast growth factor receptor signaling pathway (GO:0040036)	0.763778	NINTEDANIB ESYLATE	inhibitor	ChemblInteractions	CELL SURFACE,CLINICALLY ACTIONABLE,DRUGGABLE GENOME,KINASE,TYROSINE KINASE
FGFR2	regulation of fibroblast growth factor receptor signaling pathway (GO:0040036)	0.763778	XL-999	inhibitor	ChemblInteractions	CELL SURFACE,CLINICALLY ACTIONABLE,DRUGGABLE GENOME,KINASE,TYROSINE KINASE
FGFR2	regulation of fibroblast growth factor receptor signaling pathway (GO:0040036)	0.763778	ORANTINIB	inhibitor	ChemblInteractions	CELL SURFACE,CLINICALLY ACTIONABLE,DRUGGABLE GENOME,KINASE,TYROSINE KINASE
FGFR2	regulation of fibroblast growth factor receptor signaling pathway (GO:0040036)	0.763778	SELUMETINIB	not indicated	JAX-CKB	CELL SURFACE,CLINICALLY ACTIONABLE,DRUGGABLE GENOME,KINASE,TYROSINE KINASE
FGFR2	regulation of fibroblast growth factor receptor signaling pathway (GO:0040036)	0.763778	TRABECTEDIN	not indicated	JAX-CKB	CELL SURFACE,CLINICALLY ACTIONABLE,DRUGGABLE GENOME,KINASE,TYROSINE KINASE
FGFR2	regulation of fibroblast growth factor receptor signaling pathway (GO:0040036)	0.763778	SUNITINIB	not indicated	JAX-CKB	CELL SURFACE,CLINICALLY ACTIONABLE,DRUGGABLE GENOME,KINASE,TYROSINE KINASE
FGFR2	regulation of fibroblast growth factor receptor signaling pathway (GO:0040036)	0.763778	ENMD-2076	not indicated	TdgClinicalTrial,ClearityFoundationClinicalTrial	CELL SURFACE,CLINICALLY ACTIONABLE,DRUGGABLE GENOME,KINASE,TYROSINE KINASE
FGFR2	regulation of fibroblast growth factor receptor signaling pathway (GO:0040036)	0.763778	LUCITANIB	inhibitor	ChemblInteractions	CELL SURFACE,CLINICALLY ACTIONABLE,DRUGGABLE GENOME,KINASE,TYROSINE KINASE
FGFR2	regulation of fibroblast growth factor receptor signaling pathway (GO:0040036)	0.763778	ENMD-981693	inhibitor	ChemblInteractions	CELL SURFACE,CLINICALLY ACTIONABLE,DRUGGABLE GENOME,KINASE,TYROSINE KINASE
FGFR2	regulation of fibroblast growth factor receptor signaling pathway (GO:0040036)	0.763778	PAZOPANIB	not indicated	DoCM,CIViC	CELL SURFACE,CLINICALLY ACTIONABLE,DRUGGABLE GENOME,KINASE,TYROSINE KINASE
FGFR2	regulation of fibroblast growth factor receptor signaling pathway (GO:0040036)	0.763778	PHA-665752	not indicated	JAX-CKB	CELL SURFACE,CLINICALLY ACTIONABLE,DRUGGABLE GENOME,KINASE,TYROSINE KINASE
FGFR2	regulation of fibroblast growth factor receptor signaling pathway (GO:0040036)	0.763778	RO-4987655	not indicated	JAX-CKB	CELL SURFACE,CLINICALLY ACTIONABLE,DRUGGABLE GENOME,KINASE,TYROSINE KINASE
FGFR2	regulation of fibroblast growth factor receptor signaling pathway (GO:0040036)	0.763778	MUPARFOSTAT	not indicated	TdgClinicalTrial	CELL SURFACE,CLINICALLY ACTIONABLE,DRUGGABLE GENOME,KINASE,TYROSINE KINASE
FGFR2	regulation of fibroblast growth factor receptor signaling pathway (GO:0040036)	0.763778	RG-1530	inhibitor	ChemblInteractions	CELL SURFACE,CLINICALLY ACTIONABLE,DRUGGABLE GENOME,KINASE,TYROSINE KINASE
FGFR2	regulation of fibroblast growth factor receptor signaling pathway (GO:0040036)	0.763778	XL-228	inhibitor	TALC,MyCancerGenome	CELL SURFACE,CLINICALLY ACTIONABLE,DRUGGABLE GENOME,KINASE,TYROSINE KINASE
FGFR2	regulation of fibroblast growth factor receptor signaling pathway (GO:0040036)	0.763778	CP-459632	inhibitor	ChemblInteractions	CELL SURFACE,CLINICALLY ACTIONABLE,DRUGGABLE GENOME,KINASE,TYROSINE KINASE
FGFR2	regulation of fibroblast growth factor receptor signaling pathway (GO:0040036)	0.763778	E-7090	not indicated	JAX-CKB	CELL SURFACE,CLINICALLY ACTIONABLE,DRUGGABLE GENOME,KINASE,TYROSINE KINASE
FGFR2	regulation of fibroblast growth factor receptor signaling pathway (GO:0040036)	0.763778	SUCROSOFATE	ligand	DrugBank	CELL SURFACE,CLINICALLY ACTIONABLE,DRUGGABLE GENOME,KINASE,TYROSINE KINASE
FGFR2	regulation of fibroblast growth factor receptor signaling pathway (GO:0040036)	0.763778	CETUXIMAB	not indicated	JAX-CKB	CELL SURFACE,CLINICALLY ACTIONABLE,DRUGGABLE GENOME,KINASE,TYROSINE KINASE
FGFR2	regulation of fibroblast growth factor receptor signaling pathway (GO:0040036)	0.763778	FULVESTRANT	not indicated	CIViC	CELL SURFACE,CLINICALLY ACTIONABLE,DRUGGABLE GENOME,KINASE,TYROSINE KINASE
FGFR2	regulation of fibroblast growth factor receptor signaling pathway (GO:0040036)	0.763778	FOSTAMATINIB	inhibitor	DrugBank	CELL SURFACE,CLINICALLY ACTIONABLE,DRUGGABLE GENOME,KINASE,TYROSINE KINASE
FGFR2	regulation of fibroblast growth factor receptor signaling pathway (GO:0040036)	0.763778	HEPARIN	not indicated	DrugBank	CELL SURFACE,CLINICALLY ACTIONABLE,DRUGGABLE GENOME,KINASE,TYROSINE KINASE
FGFR2	regulation of fibroblast growth factor receptor signaling pathway (GO:0040036)	0.763778	CHEMBL233209	not indicated	DrugBank	CELL SURFACE,CLINICALLY ACTIONABLE,DRUGGABLE GENOME,KINASE,TYROSINE KINASE
LRRC46	regulation of protein targeting to mitochondrion (GO:1903214)	0.763239	ZANUBRUTINIB	not indicated	DrugBank	not indicated
GATAD2A	negative regulation of transcription from RNA polymerase II promoter (GO:0000122)	0.76136	ZANUBRUTINIB	not indicated	DrugBank	not indicated
ZNF589	negative regulation of transcription from RNA polymerase II promoter (GO:0000122)	0.76136	CHEMBL233209	not indicated	DrugBank	not indicated
ATP2C2	ion transmembrane transport (GO:0034220)	0.76118	ACAMPROSATE CALCIUM	not indicated	ChemblInteractions	TRANSPORTER,ENZYME,DRUGGABLE GENOME
GABRP	ion transmembrane transport (GO:0034220)	0.76118	AZIETOMIDATE	not indicated	DTC	DRUGGABLE GENOME,ION CHANNEL
GABRP	ion transmembrane transport (GO:0034220)	0.76118	PRAZEPAM	positive modulator	TdgClinicalTrial,ChemblInteractions,TEND	DRUGGABLE GENOME,ION CHANNEL
GABRP	ion transmembrane transport (GO:0034220)	0.76118	CINOLAZEPAM	potentiator	TdgClinicalTrial,TEND	DRUGGABLE GENOME,ION CHANNEL
GABRP	ion transmembrane transport (GO:0034220)	0.76118	ADINAZOLAM	potentiator	TdgClinicalTrial,TEND	DRUGGABLE GENOME,ION CHANNEL
GABRP	ion transmembrane transport (GO:0034220)	0.76118	BUTABARBITAL SODIUM	positive modulator	ChemblInteractions	DRUGGABLE GENOME,ION CHANNEL
GABRP	ion transmembrane transport (GO:0034220)	0.76118	CHLORDIAZEPOXIDE	positive modulator	TdgClinicalTrial,ChemblInteractions,TEND	DRUGGABLE GENOME,ION CHANNEL
GABRP	ion transmembrane transport (GO:0034220)	0.76118	TALBUTAL	positive modulator	ChemblInteractions	DRUGGABLE GENOME,ION CHANNEL
GABRP	ion transmembrane transport (GO:0034220)	0.76118	CLORAZEPIC ACID	not indicated	TdgClinicalTrial,TEND	DRUGGABLE GENOME,ION CHANNEL
GABRP	ion transmembrane transport (GO:0034220)	0.76118	LORAZEPAM	positive modulator	TdgClinicalTrial,ChemblInteractions,TEND	DRUGGABLE GENOME,ION CHANNEL
GABRP	ion transmembrane transport (GO:0034220)	0.76118	QUAZEPAM	positive modulator	TdgClinicalTrial,ChemblInteractions,TEND	DRUGGABLE GENOME,ION CHANNEL
GABRP	ion transmembrane transport (GO:0034220)	0.76118	GABOXADOL	not indicated	TdgClinicalTrial	DRUGGABLE GENOME,ION CHANNEL
GABRP	ion transmembrane transport (GO:0034220)	0.76118	CLOTIAZEPAM	potentiator	TdgClinicalTrial,TEND	DRUGGABLE GENOME,ION CHANNEL
GABRP	ion transmembrane transport (GO:0034220)	0.76118	DIAZEPAM	positive modulator	TdgClinicalTrial,ChemblInteractions,TEND	DRUGGABLE GENOME,ION CHANNEL
GABRP	ion transmembrane transport (GO:0034220)	0.76118	ALPRAZOLAM	positive modulator	TdgClinicalTrial,ChemblInteractions,TEND	DRUGGABLE GENOME,ION CHANNEL
GABRP	ion transmembrane transport (GO:0034220)	0.76118	VENLAFAXINE	not indicated	PharmGKB	DRUGGABLE GENOME,ION CHANNEL
GABRP	ion transmembrane transport (GO:0034220)	0.76118	CHLORDIAZEPOXIDE HYDROCHLORIDE	positive modulator	ChemblInteractions	DRUGGABLE GENOME,ION CHANNEL
GABRP	ion transmembrane transport (GO:0034220)	0.76118	ADIPIPLON	not indicated	TdgClinicalTrial	DRUGGABLE GENOME,ION CHANNEL
GABRP	ion transmembrane transport (GO:0034220)	0.76118	THIOPENTAL SODIUM	positive modulator	ChemblInteractions	DRUGGABLE GENOME,ION CHANNEL
GABRP	ion transmembrane transport (GO:0034220)	0.76118	TEMAZEPAM	positive modulator	TdgClinicalTrial,ChemblInteractions,TEND	DRUGGABLE GENOME,ION CHANNEL
GABRP	ion transmembrane transport (GO:0034220)	0.76118	PRIMIDONE	positive modulator	ChemblInteractions	DRUGGABLE GENOME,ION CHANNEL
GABRP	ion transmembrane transport (GO:0034220)	0.76118	CLONAZEPAM	positive modulator	TdgClinicalTrial,ChemblInteractions,TEND	DRUGGABLE GENOME,ION CHANNEL
GABRP	ion transmembrane transport (GO:0034220)	0.76118	HALAZEPAM	positive modulator	TdgClinicalTrial,ChemblInteractions,TEND	DRUGGABLE GENOME,ION CHANNEL
GABRP	ion transmembrane transport (GO:0034220)	0.76118	ETOMIDATE	not indicated	DTC,ChemblInteractions	DRUGGABLE GENOME,ION CHANNEL
GABRP	ion transmembrane transport (GO:0034220)	0.76118	PICROTOXIN	blocker	GuideToPharmacology	DRUGGABLE GENOME,ION CHANNEL
GABRP	ion transmembrane transport (GO:0034220)	0.76118	ESZOPICLONE	positive modulator	ChemblInteractions	DRUGGABLE GENOME,ION CHANNEL
GABRP	ion transmembrane transport (GO:0034220)	0.76118	FLUMAZENIL	not indicated	ChemblInteractions	DRUGGABLE GENOME,ION CHANNEL
GABRP	ion transmembrane transport (GO:0034220)	0.76118	ISOFLURANE	positive modulator	ChemblInteractions	DRUGGABLE GENOME,ION CHANNEL
GABRP	ion transmembrane transport (GO:0034220)	0.76118	MEPROBAMATE	agonist	ChemblInteractions	DRUGGABLE GENOME,ION CHANNEL
GABRP	ion transmembrane transport (GO:0034220)	0.76118	FLUDIAZEPAM	potentiator	DrugBank,TdgClinicalTrial,TEND	DRUGGABLE GENOME,ION CHANNEL
GABRP	ion transmembrane transport (GO:0034220)	0.76118	MIDAZOLAM	potentiator	TdgClinicalTrial,TEND	DRUGGABLE GENOME,ION CHANNEL
GABRP	ion transmembrane transport (GO:0034220)	0.76118	REMIMAZOLAM	not indicated	TdgClinicalTrial	DRUGGABLE GENOME,ION CHANNEL
GABRP	ion transmembrane transport (GO:0034220)	0.76118	BUTALBITAL	positive modulator	ChemblInteractions	DRUGGABLE GENOME,ION CHANNEL
GABRP	ion transmembrane transport (GO:0034220)	0.76118	THIAMYLAL SODIUM	positive modulator	ChemblInteractions	DRUGGABLE GENOME,ION CHANNEL
GABRP	ion transmembrane transport (GO:0034220)	0.76118	OXAZEPAM	positive modulator	TdgClinicalTrial,ChemblInteractions,TEND	DRUGGABLE GENOME,ION CHANNEL
GABRP	ion transmembrane transport (GO:0034220)	0.76118	PENTOBARBITAL	positive modulator	ChemblInteractions	DRUGGABLE GENOME,ION CHANNEL
GABRP	ion transmembrane transport (GO:0034220)	0.76118	SEVOFLURANE	positive modulator	ChemblInteractions	DRUGGABLE GENOME,ION CHANNEL
GABRP	ion transmembrane transport (GO:0034220)	0.76118	PF-06372865	agonist	ChemblInteractions	DRUGGABLE GENOME,ION CHANNEL
GABRP	ion transmembrane transport (GO:0034220)	0.76118	OCINAPLON	not indicated	TdgClinicalTrial	DRUGGABLE GENOME,ION CHANNEL
GABRP	ion transmembrane transport (GO:0034220)	0.76118	FLURAZEPAM	potentiator	TdgClinicalTrial,TEND	DRUGGABLE GENOME,ION CHANNEL
GABRP	ion transmembrane transport (GO:0034220)	0.76118	GLUTETHIMIDE	not indicated	ChemblInteractions	DRUGGABLE GENOME,ION CHANNEL
GABRP	ion transmembrane transport (GO:0034220)	0.76118	PROPOFOL	positive modulator	ChemblInteractions	DRUGGABLE GENOME,ION CHANNEL
GABRP	ion transmembrane transport (GO:0034220)	0.76118	METHYPRYLON	positive modulator	ChemblInteractions	DRUGGABLE GENOME,ION CHANNEL
GABRP	ion transmembrane transport (GO:0034220)	0.76118	TOPIRAMATE	not indicated	ChemblInteractions	DRUGGABLE GENOME,ION CHANNEL
GABRP	ion transmembrane transport (GO:0034220)	0.76118	CLORAZEPATE DIPOTASSIUM	positive modulator	ChemblInteractions	DRUGGABLE GENOME,ION CHANNEL
GABRP	ion transmembrane transport (GO:0034220)	0.76118	PENTOBARBITAL SODIUM	positive modulator	ChemblInteractions	DRUGGABLE GENOME,ION CHANNEL
GABRP	ion transmembrane transport (GO:0034220)	0.76118	SECOBARBITAL SODIUM	positive modulator	ChemblInteractions	DRUGGABLE GENOME,ION CHANNEL
GABRP	ion transmembrane transport (GO:0034220)	0.76118	MIDAZOLAM HYDROCHLORIDE	positive modulator	ChemblInteractions	DRUGGABLE GENOME,ION CHANNEL
GABRP	ion transmembrane transport (GO:0034220)	0.76118	DESFLURANE	positive modulator	ChemblInteractions	DRUGGABLE GENOME,ION CHANNEL
GABRP	ion transmembrane transport (GO:0034220)	0.76118	METHARBITAL	positive modulator	ChemblInteractions	DRUGGABLE GENOME,ION CHANNEL
GABRP	ion transmembrane transport (GO:0034220)	0.76118	TRICLOFOS SODIUM	not indicated	ChemblInteractions	DRUGGABLE GENOME,ION CHANNEL
GABRP	ion transmembrane transport (GO:0034220)	0.76118	ENFLURANE	not indicated	ChemblInteractions	DRUGGABLE GENOME,ION CHANNEL
GABRP	ion transmembrane transport (GO:0034220)	0.76118	ACAMPROSATE CALCIUM	not indicated	ChemblInteractions	DRUGGABLE GENOME,ION CHANNEL
GABRP	ion transmembrane transport (GO:0034220)	0.76118	ETHCHLORVYNOL	not indicated	ChemblInteractions	DRUGGABLE GENOME,ION CHANNEL
GABRP	ion transmembrane transport (GO:0034220)	0.76118	ALCOHOL	not indicated	DrugBank	DRUGGABLE GENOME,ION CHANNEL
GABRP	ion transmembrane transport (GO:0034220)	0.76118	NITRAZEPAM	potentiator	TdgClinicalTrial,TEND	DRUGGABLE GENOME,ION CHANNEL
GABRP	ion transmembrane transport (GO:0034220)	0.76118	HALOTHANE	positive modulator	ChemblInteractions	DRUGGABLE GENOME,ION CHANNEL
GABRP	ion transmembrane transport (GO:0034220)	0.76118	TRIAZOLAM	positive modulator	TdgClinicalTrial,ChemblInteractions,TEND	DRUGGABLE GENOME,ION CHANNEL
GABRP	ion transmembrane transport (GO:0034220)	0.76118	METHOXYFLURANE	not indicated	ChemblInteractions	DRUGGABLE GENOME,ION CHANNEL
GABRP	ion transmembrane transport (GO:0034220)	0.76118	ESTAZOLAM	positive modulator	TdgClinicalTrial,ChemblInteractions,TEND	DRUGGABLE GENOME,ION CHANNEL
GABRP	ion transmembrane transport (GO:0034220)	0.76118	METHOHEXITAL SODIUM	positive modulator	ChemblInteractions	DRUGGABLE GENOME,ION CHANNEL
GABRP	ion transmembrane transport (GO:0034220)	0.76118	CLOBAZAM	positive modulator	TdgClinicalTrial,ChemblInteractions,TEND	DRUGGABLE GENOME,ION CHANNEL
GABRP	ion transmembrane transport (GO:0034220)	0.76118	BROMAZEPAM	potentiator	TdgClinicalTrial,TEND	DRUGGABLE GENOME,ION CHANNEL
P2RX4	ion transmembrane transport (GO:0034220)	0.76118	ADENOSINE TRIPHOSPHATE	agonist	GuideToPharmacology	DRUGGABLE GENOME,ION CHANNEL
P2RX4	ion transmembrane transport (GO:0034220)	0.76118	ESLICARBAZEPINE	not indicated	DrugBank	DRUGGABLE GENOME,ION CHANNEL
P2RX4	ion transmembrane transport (GO:0034220)	0.76118	PAROXETINE	antagonist	GuideToPharmacology	DRUGGABLE GENOME,ION CHANNEL
PLXNB1	neuron projection extension (GO:1990138)	0.76085	CHEMBL233209	not indicated	DrugBank	DRUGGABLE GENOME
TXK	B cell receptor signaling pathway (GO:0050853)	0.760577	HESPERADIN	inhibitor	DTC	TRANSCRIPTION FACTOR,ENZYME,DRUGGABLE GENOME,KINASE,TYROSINE KINASE
TXK	B cell receptor signaling pathway (GO:0050853)	0.760577	BOSUTINIB	inhibitor	GuideToPharmacology	TRANSCRIPTION FACTOR,ENZYME,DRUGGABLE GENOME,KINASE,TYROSINE KINASE
TXK	B cell receptor signaling pathway (GO:0050853)	0.760577	ZANUBRUTINIB	inhibitor	DrugBank	TRANSCRIPTION FACTOR,ENZYME,DRUGGABLE GENOME,KINASE,TYROSINE KINASE
TXK	B cell receptor signaling pathway (GO:0050853)	0.760577	ACALABRUTINIB	inhibitor	GuideToPharmacology	TRANSCRIPTION FACTOR,ENZYME,DRUGGABLE GENOME,KINASE,TYROSINE KINASE
TXK	B cell receptor signaling pathway (GO:0050853)	0.760577	IBRUTINIB	inhibitor	GuideToPharmacology	TRANSCRIPTION FACTOR,ENZYME,DRUGGABLE GENOME,KINASE,TYROSINE KINASE
TXK	B cell receptor signaling pathway (GO:0050853)	0.760577	FOSTAMATINIB	inhibitor	DrugBank	TRANSCRIPTION FACTOR,ENZYME,DRUGGABLE GENOME,KINASE,TYROSINE KINASE
ACOT7	monocarboxylic acid metabolic process (GO:0032787)	0.760564	CHEMBL233209	not indicated	DrugBank	TRANSCRIPTION FACTOR,ENZYME
P2RX4	cellular response to organonitrogen compound (GO:0071417)	0.760068	ADENOSINE TRIPHOSPHATE	agonist	GuideToPharmacology	DRUGGABLE GENOME,ION CHANNEL
P2RX4	cellular response to organonitrogen compound (GO:0071417)	0.760068	ESLICARBAZEPINE	not indicated	DrugBank	DRUGGABLE GENOME,ION CHANNEL
P2RX4	cellular response to organonitrogen compound (GO:0071417)	0.760068	PAROXETINE	antagonist	GuideToPharmacology	DRUGGABLE GENOME,ION CHANNEL
LTF	defense response to Gram-negative bacterium (GO:0050829)	0.758411	TALACTOFERRIN ALFA	not indicated	TTD	CELL SURFACE,DRUGGABLE GENOME,PROTEASE,TRANSCRIPTION FACTOR
LTF	defense response to Gram-negative bacterium (GO:0050829)	0.758411	CHEMBL92636	not indicated	DrugBank	CELL SURFACE,DRUGGABLE GENOME,PROTEASE,TRANSCRIPTION FACTOR
LTF	defense response to Gram-negative bacterium (GO:0050829)	0.758411	PARECOXIB	not indicated	DrugBank,TTD	CELL SURFACE,DRUGGABLE GENOME,PROTEASE,TRANSCRIPTION FACTOR
LTF	defense response to Gram-negative bacterium (GO:0050829)	0.758411	RESERPINE	not indicated	NCI	CELL SURFACE,DRUGGABLE GENOME,PROTEASE,TRANSCRIPTION FACTOR
LTF	defense response to Gram-negative bacterium (GO:0050829)	0.758411	NITRILOTRIACETIC ACID	not indicated	DrugBank	CELL SURFACE,DRUGGABLE GENOME,PROTEASE,TRANSCRIPTION FACTOR
LTF	defense response to Gram-negative bacterium (GO:0050829)	0.758411	BACITRACIN	not indicated	NCI	CELL SURFACE,DRUGGABLE GENOME,PROTEASE,TRANSCRIPTION FACTOR
LTF	defense response to Gram-negative bacterium (GO:0050829)	0.758411	NIMESULIDE	not indicated	DrugBank	CELL SURFACE,DRUGGABLE GENOME,PROTEASE,TRANSCRIPTION FACTOR
LTF	defense response to Gram-negative bacterium (GO:0050829)	0.758411	CHEMBL609880	not indicated	DrugBank	CELL SURFACE,DRUGGABLE GENOME,PROTEASE,TRANSCRIPTION FACTOR
LTF	defense response to Gram-negative bacterium (GO:0050829)	0.758411	DODECANOATE	not indicated	DrugBank	CELL SURFACE,DRUGGABLE GENOME,PROTEASE,TRANSCRIPTION FACTOR
LTF	defense response to Gram-negative bacterium (GO:0050829)	0.758411	CHEMBL1230004	not indicated	DrugBank	CELL SURFACE,DRUGGABLE GENOME,PROTEASE,TRANSCRIPTION FACTOR
GPER1	chromosome condensation (GO:0030261)	0.7581	TAMOXIFEN	agonist	GuideToPharmacology	DRUGGABLE GENOME,G PROTEIN COUPLED RECEPTOR,KINASE,TRANSCRIPTION FACTOR
GPER1	chromosome condensation (GO:0030261)	0.7581	AFIMOXIFENE	agonist	GuideToPharmacology	DRUGGABLE GENOME,G PROTEIN COUPLED RECEPTOR,KINASE,TRANSCRIPTION FACTOR
GPER1	chromosome condensation (GO:0030261)	0.7581	FULVESTRANT	agonist	GuideToPharmacology	DRUGGABLE GENOME,G PROTEIN COUPLED RECEPTOR,KINASE,TRANSCRIPTION FACTOR
GPER1	chromosome condensation (GO:0030261)	0.7581	CHEMBL456145	not indicated	DrugBank	DRUGGABLE GENOME,G PROTEIN COUPLED RECEPTOR,KINASE,TRANSCRIPTION FACTOR
GPER1	chromosome condensation (GO:0030261)	0.7581	RALOXIFENE	agonist	GuideToPharmacology	DRUGGABLE GENOME,G PROTEIN COUPLED RECEPTOR,KINASE,TRANSCRIPTION FACTOR
GPER1	chromosome condensation (GO:0030261)	0.7581	ESTRADIOL	binder	DTC,DrugBank	DRUGGABLE GENOME,G PROTEIN COUPLED RECEPTOR,KINASE,TRANSCRIPTION FACTOR
GPER1	chromosome condensation (GO:0030261)	0.7581	GENISTEIN	not indicated	DrugBank	DRUGGABLE GENOME,G PROTEIN COUPLED RECEPTOR,KINASE,TRANSCRIPTION FACTOR
GPER1	chromosome condensation (GO:0030261)	0.7581	ESTRADIOL BENZOATE	not indicated	DrugBank	DRUGGABLE GENOME,G PROTEIN COUPLED RECEPTOR,KINASE,TRANSCRIPTION FACTOR
GPER1	positive regulation of protein localization to plasma membrane (GO:1903078)	0.758071	TAMOXIFEN	agonist	GuideToPharmacology	DRUGGABLE GENOME,G PROTEIN COUPLED RECEPTOR,KINASE,TRANSCRIPTION FACTOR
GPER1	positive regulation of protein localization to plasma membrane (GO:1903078)	0.758071	AFIMOXIFENE	agonist	GuideToPharmacology	DRUGGABLE GENOME,G PROTEIN COUPLED RECEPTOR,KINASE,TRANSCRIPTION FACTOR
GPER1	positive regulation of protein localization to plasma membrane (GO:1903078)	0.758071	FULVESTRANT	agonist	GuideToPharmacology	DRUGGABLE GENOME,G PROTEIN COUPLED RECEPTOR,KINASE,TRANSCRIPTION FACTOR
GPER1	positive regulation of protein localization to plasma membrane (GO:1903078)	0.758071	CHEMBL456145	not indicated	DrugBank	DRUGGABLE GENOME,G PROTEIN COUPLED RECEPTOR,KINASE,TRANSCRIPTION FACTOR
GPER1	positive regulation of protein localization to plasma membrane (GO:1903078)	0.758071	RALOXIFENE	agonist	GuideToPharmacology	DRUGGABLE GENOME,G PROTEIN COUPLED RECEPTOR,KINASE,TRANSCRIPTION FACTOR
GPER1	positive regulation of protein localization to plasma membrane (GO:1903078)	0.758071	ESTRADIOL	binder	DTC,DrugBank	DRUGGABLE GENOME,G PROTEIN COUPLED RECEPTOR,KINASE,TRANSCRIPTION FACTOR
GPER1	positive regulation of protein localization to plasma membrane (GO:1903078)	0.758071	GENISTEIN	not indicated	DrugBank	DRUGGABLE GENOME,G PROTEIN COUPLED RECEPTOR,KINASE,TRANSCRIPTION FACTOR
GPER1	positive regulation of protein localization to plasma membrane (GO:1903078)	0.758071	ESTRADIOL BENZOATE	not indicated	DrugBank	DRUGGABLE GENOME,G PROTEIN COUPLED RECEPTOR,KINASE,TRANSCRIPTION FACTOR
PIK3R1	positive regulation of protein localization to plasma membrane (GO:1903078)	0.758071	PF-04691502	inhibitor	ClearityFoundationBiomarkers,MyCancerGenome,ChemblInteractions	CLINICALLY ACTIONABLE,TRANSCRIPTION FACTOR BINDING,DRUGGABLE GENOME,KINASE,ENZYME,PHOSPHATIDYLINOSITOL 3 KINASE
PIK3R1	positive regulation of protein localization to plasma membrane (GO:1903078)	0.758071	RG-7666	inhibitor	ChemblInteractions	CLINICALLY ACTIONABLE,TRANSCRIPTION FACTOR BINDING,DRUGGABLE GENOME,KINASE,ENZYME,PHOSPHATIDYLINOSITOL 3 KINASE
PIK3R1	positive regulation of protein localization to plasma membrane (GO:1903078)	0.758071	VS-5584	inhibitor	ChemblInteractions	CLINICALLY ACTIONABLE,TRANSCRIPTION FACTOR BINDING,DRUGGABLE GENOME,KINASE,ENZYME,PHOSPHATIDYLINOSITOL 3 KINASE
PIK3R1	positive regulation of protein localization to plasma membrane (GO:1903078)	0.758071	GEDATOLISIB	inhibitor	ClearityFoundationBiomarkers,MyCancerGenome,ChemblInteractions,MyCancerGenomeClinicalTrial	CLINICALLY ACTIONABLE,TRANSCRIPTION FACTOR BINDING,DRUGGABLE GENOME,KINASE,ENZYME,PHOSPHATIDYLINOSITOL 3 KINASE
PIK3R1	positive regulation of protein localization to plasma membrane (GO:1903078)	0.758071	SF-1126	inhibitor	ChemblInteractions	CLINICALLY ACTIONABLE,TRANSCRIPTION FACTOR BINDING,DRUGGABLE GENOME,KINASE,ENZYME,PHOSPHATIDYLINOSITOL 3 KINASE
PIK3R1	positive regulation of protein localization to plasma membrane (GO:1903078)	0.758071	DACTOLISIB	inhibitor	ClearityFoundationBiomarkers,MyCancerGenome,ChemblInteractions,MyCancerGenomeClinicalTrial	CLINICALLY ACTIONABLE,TRANSCRIPTION FACTOR BINDING,DRUGGABLE GENOME,KINASE,ENZYME,PHOSPHATIDYLINOSITOL 3 KINASE
PIK3R1	positive regulation of protein localization to plasma membrane (GO:1903078)	0.758071	PUQUITINIB	inhibitor	ChemblInteractions	CLINICALLY ACTIONABLE,TRANSCRIPTION FACTOR BINDING,DRUGGABLE GENOME,KINASE,ENZYME,PHOSPHATIDYLINOSITOL 3 KINASE
PIK3R1	positive regulation of protein localization to plasma membrane (GO:1903078)	0.758071	PICTILISIB	inhibitor	MyCancerGenome,ChemblInteractions	CLINICALLY ACTIONABLE,TRANSCRIPTION FACTOR BINDING,DRUGGABLE GENOME,KINASE,ENZYME,PHOSPHATIDYLINOSITOL 3 KINASE
PIK3R1	positive regulation of protein localization to plasma membrane (GO:1903078)	0.758071	ALPELISIB	inhibitor	ClearityFoundationBiomarkers,MyCancerGenome,MyCancerGenomeClinicalTrial	CLINICALLY ACTIONABLE,TRANSCRIPTION FACTOR BINDING,DRUGGABLE GENOME,KINASE,ENZYME,PHOSPHATIDYLINOSITOL 3 KINASE
PIK3R1	positive regulation of protein localization to plasma membrane (GO:1903078)	0.758071	PANULISIB	inhibitor	ChemblInteractions	CLINICALLY ACTIONABLE,TRANSCRIPTION FACTOR BINDING,DRUGGABLE GENOME,KINASE,ENZYME,PHOSPHATIDYLINOSITOL 3 KINASE
PIK3R1	positive regulation of protein localization to plasma membrane (GO:1903078)	0.758071	SONOLISIB	inhibitor	MyCancerGenome,ChemblInteractions,MyCancerGenomeClinicalTrial	CLINICALLY ACTIONABLE,TRANSCRIPTION FACTOR BINDING,DRUGGABLE GENOME,KINASE,ENZYME,PHOSPHATIDYLINOSITOL 3 KINASE
PIK3R1	positive regulation of protein localization to plasma membrane (GO:1903078)	0.758071	ISOPROTERENOL	agonist	DrugBank	CLINICALLY ACTIONABLE,TRANSCRIPTION FACTOR BINDING,DRUGGABLE GENOME,KINASE,ENZYME,PHOSPHATIDYLINOSITOL 3 KINASE
PIK3R1	positive regulation of protein localization to plasma membrane (GO:1903078)	0.758071	PWT-33587	inhibitor	ChemblInteractions	CLINICALLY ACTIONABLE,TRANSCRIPTION FACTOR BINDING,DRUGGABLE GENOME,KINASE,ENZYME,PHOSPHATIDYLINOSITOL 3 KINASE
PIK3R1	positive regulation of protein localization to plasma membrane (GO:1903078)	0.758071	EVEROLIMUS	not indicated	PharmGKB	CLINICALLY ACTIONABLE,TRANSCRIPTION FACTOR BINDING,DRUGGABLE GENOME,KINASE,ENZYME,PHOSPHATIDYLINOSITOL 3 KINASE
PIK3R1	positive regulation of protein localization to plasma membrane (GO:1903078)	0.758071	COPANLISIB	inhibitor	ClearityFoundationBiomarkers,MyCancerGenome,ChemblInteractions,MyCancerGenomeClinicalTrial	CLINICALLY ACTIONABLE,TRANSCRIPTION FACTOR BINDING,DRUGGABLE GENOME,KINASE,ENZYME,PHOSPHATIDYLINOSITOL 3 KINASE
PIK3R1	positive regulation of protein localization to plasma membrane (GO:1903078)	0.758071	PA-799	inhibitor	ChemblInteractions	CLINICALLY ACTIONABLE,TRANSCRIPTION FACTOR BINDING,DRUGGABLE GENOME,KINASE,ENZYME,PHOSPHATIDYLINOSITOL 3 KINASE
PIK3R1	positive regulation of protein localization to plasma membrane (GO:1903078)	0.758071	BUPARLISIB	inhibitor	MyCancerGenome,ChemblInteractions	CLINICALLY ACTIONABLE,TRANSCRIPTION FACTOR BINDING,DRUGGABLE GENOME,KINASE,ENZYME,PHOSPHATIDYLINOSITOL 3 KINASE
PIK3R1	positive regulation of protein localization to plasma membrane (GO:1903078)	0.758071	OMIPALISIB	inhibitor	ClearityFoundationBiomarkers,ChemblInteractions,MyCancerGenomeClinicalTrial	CLINICALLY ACTIONABLE,TRANSCRIPTION FACTOR BINDING,DRUGGABLE GENOME,KINASE,ENZYME,PHOSPHATIDYLINOSITOL 3 KINASE
PIK3R1	positive regulation of protein localization to plasma membrane (GO:1903078)	0.758071	DS-7423	inhibitor	ClearityFoundationBiomarkers,ChemblInteractions	CLINICALLY ACTIONABLE,TRANSCRIPTION FACTOR BINDING,DRUGGABLE GENOME,KINASE,ENZYME,PHOSPHATIDYLINOSITOL 3 KINASE
PIK3R1	positive regulation of protein localization to plasma membrane (GO:1903078)	0.758071	PILARALISIB	inhibitor	ClearityFoundationBiomarkers,MyCancerGenome,ChemblInteractions	CLINICALLY ACTIONABLE,TRANSCRIPTION FACTOR BINDING,DRUGGABLE GENOME,KINASE,ENZYME,PHOSPHATIDYLINOSITOL 3 KINASE
PIK3R1	positive regulation of protein localization to plasma membrane (GO:1903078)	0.758071	GSK-2636771	inhibitor	MyCancerGenome	CLINICALLY ACTIONABLE,TRANSCRIPTION FACTOR BINDING,DRUGGABLE GENOME,KINASE,ENZYME,PHOSPHATIDYLINOSITOL 3 KINASE
PIK3R1	positive regulation of protein localization to plasma membrane (GO:1903078)	0.758071	APITOLISIB	inhibitor	MyCancerGenome,ChemblInteractions	CLINICALLY ACTIONABLE,TRANSCRIPTION FACTOR BINDING,DRUGGABLE GENOME,KINASE,ENZYME,PHOSPHATIDYLINOSITOL 3 KINASE
PIK3R1	positive regulation of protein localization to plasma membrane (GO:1903078)	0.758071	QUERCETIN	inhibitor	MyCancerGenome	CLINICALLY ACTIONABLE,TRANSCRIPTION FACTOR BINDING,DRUGGABLE GENOME,KINASE,ENZYME,PHOSPHATIDYLINOSITOL 3 KINASE
PIK3R1	positive regulation of protein localization to plasma membrane (GO:1903078)	0.758071	SAMOTOLISIB	inhibitor	ChemblInteractions	CLINICALLY ACTIONABLE,TRANSCRIPTION FACTOR BINDING,DRUGGABLE GENOME,KINASE,ENZYME,PHOSPHATIDYLINOSITOL 3 KINASE
PIK3R1	positive regulation of protein localization to plasma membrane (GO:1903078)	0.758071	WX-037	inhibitor	ChemblInteractions	CLINICALLY ACTIONABLE,TRANSCRIPTION FACTOR BINDING,DRUGGABLE GENOME,KINASE,ENZYME,PHOSPHATIDYLINOSITOL 3 KINASE
PIK3R1	positive regulation of protein localization to plasma membrane (GO:1903078)	0.758071	INFIGRATINIB	inhibitor	MyCancerGenome	CLINICALLY ACTIONABLE,TRANSCRIPTION FACTOR BINDING,DRUGGABLE GENOME,KINASE,ENZYME,PHOSPHATIDYLINOSITOL 3 KINASE
PIK3R1	positive regulation of protein localization to plasma membrane (GO:1903078)	0.758071	VOXTALISIB	inhibitor	MyCancerGenome,ChemblInteractions	CLINICALLY ACTIONABLE,TRANSCRIPTION FACTOR BINDING,DRUGGABLE GENOME,KINASE,ENZYME,PHOSPHATIDYLINOSITOL 3 KINASE
PIK3R1	positive regulation of protein localization to plasma membrane (GO:1903078)	0.758071	GSK-1059615	inhibitor	ChemblInteractions	CLINICALLY ACTIONABLE,TRANSCRIPTION FACTOR BINDING,DRUGGABLE GENOME,KINASE,ENZYME,PHOSPHATIDYLINOSITOL 3 KINASE
PIK3R1	positive regulation of protein localization to plasma membrane (GO:1903078)	0.758071	BGT-226	inhibitor	ChemblInteractions	CLINICALLY ACTIONABLE,TRANSCRIPTION FACTOR BINDING,DRUGGABLE GENOME,KINASE,ENZYME,PHOSPHATIDYLINOSITOL 3 KINASE
PIK3R1	positive regulation of protein localization to plasma membrane (GO:1903078)	0.758071	PI-103	inhibitor	MyCancerGenome	CLINICALLY ACTIONABLE,TRANSCRIPTION FACTOR BINDING,DRUGGABLE GENOME,KINASE,ENZYME,PHOSPHATIDYLINOSITOL 3 KINASE
PIK3R1	positive regulation of protein localization to plasma membrane (GO:1903078)	0.758071	AZD-6482	inhibitor	ChemblInteractions	CLINICALLY ACTIONABLE,TRANSCRIPTION FACTOR BINDING,DRUGGABLE GENOME,KINASE,ENZYME,PHOSPHATIDYLINOSITOL 3 KINASE
PIK3R1	positive regulation of protein localization to plasma membrane (GO:1903078)	0.758071	RECILISIB	inhibitor	ChemblInteractions	CLINICALLY ACTIONABLE,TRANSCRIPTION FACTOR BINDING,DRUGGABLE GENOME,KINASE,ENZYME,PHOSPHATIDYLINOSITOL 3 KINASE
PIK3R1	positive regulation of protein localization to plasma membrane (GO:1903078)	0.758071	ZSTK-474	inhibitor	ChemblInteractions	CLINICALLY ACTIONABLE,TRANSCRIPTION FACTOR BINDING,DRUGGABLE GENOME,KINASE,ENZYME,PHOSPHATIDYLINOSITOL 3 KINASE
PIK3R1	positive regulation of protein localization to plasma membrane (GO:1903078)	0.758071	TASELISIB	inhibitor	ChemblInteractions	CLINICALLY ACTIONABLE,TRANSCRIPTION FACTOR BINDING,DRUGGABLE GENOME,KINASE,ENZYME,PHOSPHATIDYLINOSITOL 3 KINASE
PIK3R1	positive regulation of protein localization to plasma membrane (GO:1903078)	0.758071	WORTMANNIN	not indicated	DrugBank	CLINICALLY ACTIONABLE,TRANSCRIPTION FACTOR BINDING,DRUGGABLE GENOME,KINASE,ENZYME,PHOSPHATIDYLINOSITOL 3 KINASE
PIK3R1	positive regulation of protein localization to plasma membrane (GO:1903078)	0.758071	ENZASTAURIN	not indicated	DrugBank	CLINICALLY ACTIONABLE,TRANSCRIPTION FACTOR BINDING,DRUGGABLE GENOME,KINASE,ENZYME,PHOSPHATIDYLINOSITOL 3 KINASE
F10	endopeptidase activity (GO:0004175)	0.757735	MELAGATRAN	not indicated	TTD	ENZYME,DRUGGABLE GENOME,PROTEASE
F10	endopeptidase activity (GO:0004175)	0.757735	EDOXABAN	inhibitor	DrugBank,TdgClinicalTrial,GuideToPharmacology	ENZYME,DRUGGABLE GENOME,PROTEASE
F10	endopeptidase activity (GO:0004175)	0.757735	RIVAROXABAN	antagonist	DTC,DrugBank,TdgClinicalTrial,ChemblInteractions,GuideToPharmacology,TTD	ENZYME,DRUGGABLE GENOME,PROTEASE
F10	endopeptidase activity (GO:0004175)	0.757735	IDRAPARINUX SODIUM	inhibitor	ChemblInteractions	ENZYME,DRUGGABLE GENOME,PROTEASE
F10	endopeptidase activity (GO:0004175)	0.757735	APIXABAN	inhibitor	DrugBank,TdgClinicalTrial,ChemblInteractions,GuideToPharmacology,TTD	ENZYME,DRUGGABLE GENOME,PROTEASE
F10	endopeptidase activity (GO:0004175)	0.757735	OTAMIXABAN	inhibitor	DrugBank,TdgClinicalTrial,GuideToPharmacology	ENZYME,DRUGGABLE GENOME,PROTEASE
F10	endopeptidase activity (GO:0004175)	0.757735	BETRIXABAN	inhibitor	DrugBank,TdgClinicalTrial,ChemblInteractions,GuideToPharmacology,TTD	ENZYME,DRUGGABLE GENOME,PROTEASE
F10	endopeptidase activity (GO:0004175)	0.757735	HEPARIN	inhibitor	DrugBank,TdgClinicalTrial,TEND	ENZYME,DRUGGABLE GENOME,PROTEASE
F10	endopeptidase activity (GO:0004175)	0.757735	TRIMETHOPRIM/SULFADOXINE	not indicated	TTD	ENZYME,DRUGGABLE GENOME,PROTEASE
F10	endopeptidase activity (GO:0004175)	0.757735	TANOGITRAN	not indicated	TTD	ENZYME,DRUGGABLE GENOME,PROTEASE
F10	endopeptidase activity (GO:0004175)	0.757735	MENADIONE	activator	TEND	ENZYME,DRUGGABLE GENOME,PROTEASE
F10	endopeptidase activity (GO:0004175)	0.757735	SEMULOPARIN	not indicated	TTD	ENZYME,DRUGGABLE GENOME,PROTEASE
F10	endopeptidase activity (GO:0004175)	0.757735	TINZAPARIN	not indicated	TdgClinicalTrial	ENZYME,DRUGGABLE GENOME,PROTEASE
F10	endopeptidase activity (GO:0004175)	0.757735	EMICIZUMAB	antibody	DrugBank,ChemblInteractions,GuideToPharmacology,TTD	ENZYME,DRUGGABLE GENOME,PROTEASE
F10	endopeptidase activity (GO:0004175)	0.757735	IDRAPARINUX	not indicated	DrugBank,TdgClinicalTrial	ENZYME,DRUGGABLE GENOME,PROTEASE
F10	endopeptidase activity (GO:0004175)	0.757735	EDOXABAN TOSYLATE	inhibitor	ChemblInteractions,TTD	ENZYME,DRUGGABLE GENOME,PROTEASE
F10	endopeptidase activity (GO:0004175)	0.757735	CHEMBL1271162	not indicated	DrugBank,TdgClinicalTrial,TTD	ENZYME,DRUGGABLE GENOME,PROTEASE
F10	endopeptidase activity (GO:0004175)	0.757735	ERIBAXABAN	inhibitor	DrugBank,GuideToPharmacology	ENZYME,DRUGGABLE GENOME,PROTEASE
F10	endopeptidase activity (GO:0004175)	0.757735	THROMBIN	not indicated	TdgClinicalTrial	ENZYME,DRUGGABLE GENOME,PROTEASE
F10	endopeptidase activity (GO:0004175)	0.757735	ENOXAPARIN	inhibitor	DrugBank	ENZYME,DRUGGABLE GENOME,PROTEASE
F10	endopeptidase activity (GO:0004175)	0.757735	LETAXABAN	inhibitor	TdgClinicalTrial,ChemblInteractions	ENZYME,DRUGGABLE GENOME,PROTEASE
F10	endopeptidase activity (GO:0004175)	0.757735	MANGIFERIN HEPTASULFATE	not indicated	DTC	ENZYME,DRUGGABLE GENOME,PROTEASE
F10	endopeptidase activity (GO:0004175)	0.757735	DANAPAROID	not indicated	TTD	ENZYME,DRUGGABLE GENOME,PROTEASE
F10	endopeptidase activity (GO:0004175)	0.757735	BEMIPARIN	antagonist	DrugBank	ENZYME,DRUGGABLE GENOME,PROTEASE
F10	endopeptidase activity (GO:0004175)	0.757735	PROTAMINE SULFATE	not indicated	DrugBank	ENZYME,DRUGGABLE GENOME,PROTEASE
F10	endopeptidase activity (GO:0004175)	0.757735	RECOMBINANT NEMATODE ANTICOAGULANT PROTEIN C2	not indicated	DrugBank	ENZYME,DRUGGABLE GENOME,PROTEASE
F10	endopeptidase activity (GO:0004175)	0.757735	ANTI-INHIBITOR COAGULANT COMPLEX	agonist	DrugBank	ENZYME,DRUGGABLE GENOME,PROTEASE
F10	endopeptidase activity (GO:0004175)	0.757735	FONDAPARINUX	inhibitor	DrugBank	ENZYME,DRUGGABLE GENOME,PROTEASE
F10	endopeptidase activity (GO:0004175)	0.757735	LANOTEPLASE	not indicated	DrugBank	ENZYME,DRUGGABLE GENOME,PROTEASE
F10	endopeptidase activity (GO:0004175)	0.757735	NAFAMOSTAT	inhibitor	DrugBank	ENZYME,DRUGGABLE GENOME,PROTEASE
F10	endopeptidase activity (GO:0004175)	0.757735	MENADIOL SODIUM DIPHOSPHATE	agonist	DrugBank	ENZYME,DRUGGABLE GENOME,PROTEASE
F10	endopeptidase activity (GO:0004175)	0.757735	MOROCTOCOG ALFA	activator	DrugBank	ENZYME,DRUGGABLE GENOME,PROTEASE
F10	endopeptidase activity (GO:0004175)	0.757735	CHEMBL391737	not indicated	DrugBank	ENZYME,DRUGGABLE GENOME,PROTEASE
F10	endopeptidase activity (GO:0004175)	0.757735	CHEMBL557915	not indicated	DrugBank	ENZYME,DRUGGABLE GENOME,PROTEASE
F10	endopeptidase activity (GO:0004175)	0.757735	CHEMBL220513	not indicated	DrugBank	ENZYME,DRUGGABLE GENOME,PROTEASE
F10	endopeptidase activity (GO:0004175)	0.757735	CHEMBL217914	not indicated	DrugBank	ENZYME,DRUGGABLE GENOME,PROTEASE
F10	endopeptidase activity (GO:0004175)	0.757735	CHEMBL48813	not indicated	DrugBank	ENZYME,DRUGGABLE GENOME,PROTEASE
F10	endopeptidase activity (GO:0004175)	0.757735	CHEMBL402761	not indicated	DrugBank	ENZYME,DRUGGABLE GENOME,PROTEASE
F10	endopeptidase activity (GO:0004175)	0.757735	CHEMBL232566	not indicated	DrugBank	ENZYME,DRUGGABLE GENOME,PROTEASE
F10	endopeptidase activity (GO:0004175)	0.757735	CHEMBL561318	not indicated	DrugBank	ENZYME,DRUGGABLE GENOME,PROTEASE
F10	endopeptidase activity (GO:0004175)	0.757735	GW813893	not indicated	DrugBank	ENZYME,DRUGGABLE GENOME,PROTEASE
F10	endopeptidase activity (GO:0004175)	0.757735	CHEMBL385587	not indicated	DrugBank	ENZYME,DRUGGABLE GENOME,PROTEASE
F10	endopeptidase activity (GO:0004175)	0.757735	CHEMBL233992	not indicated	DrugBank	ENZYME,DRUGGABLE GENOME,PROTEASE
F10	endopeptidase activity (GO:0004175)	0.757735	CHEMBL1235423	not indicated	DrugBank	ENZYME,DRUGGABLE GENOME,PROTEASE
F10	endopeptidase activity (GO:0004175)	0.757735	CHEMBL351298	not indicated	DrugBank	ENZYME,DRUGGABLE GENOME,PROTEASE
F10	endopeptidase activity (GO:0004175)	0.757735	CHEMBL550453	not indicated	DrugBank	ENZYME,DRUGGABLE GENOME,PROTEASE
F10	endopeptidase activity (GO:0004175)	0.757735	CHEMBL368238	not indicated	DrugBank	ENZYME,DRUGGABLE GENOME,PROTEASE
F10	endopeptidase activity (GO:0004175)	0.757735	CHEMBL245678	not indicated	DrugBank	ENZYME,DRUGGABLE GENOME,PROTEASE
F10	endopeptidase activity (GO:0004175)	0.757735	CHEMBL182323	not indicated	DrugBank	ENZYME,DRUGGABLE GENOME,PROTEASE
F10	endopeptidase activity (GO:0004175)	0.757735	CHEMBL38397	not indicated	DrugBank	ENZYME,DRUGGABLE GENOME,PROTEASE
F10	endopeptidase activity (GO:0004175)	0.757735	CHEMBL220529	not indicated	DrugBank	ENZYME,DRUGGABLE GENOME,PROTEASE
F10	endopeptidase activity (GO:0004175)	0.757735	CHEMBL391805	not indicated	DrugBank	ENZYME,DRUGGABLE GENOME,PROTEASE
F10	endopeptidase activity (GO:0004175)	0.757735	CHEMBL375112	not indicated	DrugBank	ENZYME,DRUGGABLE GENOME,PROTEASE
F10	endopeptidase activity (GO:0004175)	0.757735	CHEMBL316053	not indicated	DrugBank	ENZYME,DRUGGABLE GENOME,PROTEASE
F10	endopeptidase activity (GO:0004175)	0.757735	CHEMBL391640	not indicated	DrugBank	ENZYME,DRUGGABLE GENOME,PROTEASE
CAPN12	cysteine-type endopeptidase activity (GO:0004197)	0.757511	NORLEUCINE	not indicated	TTD	ENZYME,DRUGGABLE GENOME,PROTEASE
ESR1	cellular response to oxygen-containing compound (GO:1901701)	0.757261	MESTRANOL	agonist	DrugBank,TdgClinicalTrial,ChemblInteractions,TEND,TTD	CLINICALLY ACTIONABLE,TRANSCRIPTION FACTOR BINDING,DRUG RESISTANCE,TRANSCRIPTION FACTOR,NUCLEAR HORMONE RECEPTOR,DRUGGABLE GENOME,KINASE
ESR1	cellular response to oxygen-containing compound (GO:1901701)	0.757261	CHEMBL2313444	not indicated	DTC	CLINICALLY ACTIONABLE,TRANSCRIPTION FACTOR BINDING,DRUG RESISTANCE,TRANSCRIPTION FACTOR,NUCLEAR HORMONE RECEPTOR,DRUGGABLE GENOME,KINASE
ESR1	cellular response to oxygen-containing compound (GO:1901701)	0.757261	EXEMESTANE	not indicated	CGI,PharmGKB,FDA	CLINICALLY ACTIONABLE,TRANSCRIPTION FACTOR BINDING,DRUG RESISTANCE,TRANSCRIPTION FACTOR,NUCLEAR HORMONE RECEPTOR,DRUGGABLE GENOME,KINASE
ESR1	cellular response to oxygen-containing compound (GO:1901701)	0.757261	METHOXSALEN	not indicated	DTC	CLINICALLY ACTIONABLE,TRANSCRIPTION FACTOR BINDING,DRUG RESISTANCE,TRANSCRIPTION FACTOR,NUCLEAR HORMONE RECEPTOR,DRUGGABLE GENOME,KINASE
ESR1	cellular response to oxygen-containing compound (GO:1901701)	0.757261	PHENAZOPYRIDINE HYDROCHLORIDE	not indicated	DTC	CLINICALLY ACTIONABLE,TRANSCRIPTION FACTOR BINDING,DRUG RESISTANCE,TRANSCRIPTION FACTOR,NUCLEAR HORMONE RECEPTOR,DRUGGABLE GENOME,KINASE
ESR1	cellular response to oxygen-containing compound (GO:1901701)	0.757261	ZERANOL	not indicated	DTC,DrugBank	CLINICALLY ACTIONABLE,TRANSCRIPTION FACTOR BINDING,DRUG RESISTANCE,TRANSCRIPTION FACTOR,NUCLEAR HORMONE RECEPTOR,DRUGGABLE GENOME,KINASE
ESR1	cellular response to oxygen-containing compound (GO:1901701)	0.757261	PALBOCICLIB	not indicated	CGI,CIViC,PharmGKB,FDA	CLINICALLY ACTIONABLE,TRANSCRIPTION FACTOR BINDING,DRUG RESISTANCE,TRANSCRIPTION FACTOR,NUCLEAR HORMONE RECEPTOR,DRUGGABLE GENOME,KINASE
ESR1	cellular response to oxygen-containing compound (GO:1901701)	0.757261	TRIPHENYLSTANNANOL	not indicated	DTC	CLINICALLY ACTIONABLE,TRANSCRIPTION FACTOR BINDING,DRUG RESISTANCE,TRANSCRIPTION FACTOR,NUCLEAR HORMONE RECEPTOR,DRUGGABLE GENOME,KINASE
ESR1	cellular response to oxygen-containing compound (GO:1901701)	0.757261	FULVESTRANT	antagonist	TALC,DTC,DrugBank,TdgClinicalTrial,ChemblInteractions,CGI,TEND,CIViC,GuideToPharmacology,PharmGKB,TTD,FDA,OncoKB	CLINICALLY ACTIONABLE,TRANSCRIPTION FACTOR BINDING,DRUG RESISTANCE,TRANSCRIPTION FACTOR,NUCLEAR HORMONE RECEPTOR,DRUGGABLE GENOME,KINASE
ESR1	cellular response to oxygen-containing compound (GO:1901701)	0.757261	IDOXIFENE	modulator	ChemblInteractions	CLINICALLY ACTIONABLE,TRANSCRIPTION FACTOR BINDING,DRUG RESISTANCE,TRANSCRIPTION FACTOR,NUCLEAR HORMONE RECEPTOR,DRUGGABLE GENOME,KINASE
ESR1	cellular response to oxygen-containing compound (GO:1901701)	0.757261	HEXESTROL	antagonist	DrugBank,GuideToPharmacology	CLINICALLY ACTIONABLE,TRANSCRIPTION FACTOR BINDING,DRUG RESISTANCE,TRANSCRIPTION FACTOR,NUCLEAR HORMONE RECEPTOR,DRUGGABLE GENOME,KINASE
ESR1	cellular response to oxygen-containing compound (GO:1901701)	0.757261	NORELGESTROMIN	not indicated	TdgClinicalTrial	CLINICALLY ACTIONABLE,TRANSCRIPTION FACTOR BINDING,DRUG RESISTANCE,TRANSCRIPTION FACTOR,NUCLEAR HORMONE RECEPTOR,DRUGGABLE GENOME,KINASE
ESR1	cellular response to oxygen-containing compound (GO:1901701)	0.757261	VINTAFOLIDE	not indicated	ClearityFoundationClinicalTrial	CLINICALLY ACTIONABLE,TRANSCRIPTION FACTOR BINDING,DRUG RESISTANCE,TRANSCRIPTION FACTOR,NUCLEAR HORMONE RECEPTOR,DRUGGABLE GENOME,KINASE
ESR1	cellular response to oxygen-containing compound (GO:1901701)	0.757261	GOSERELIN	not indicated	PharmGKB,FDA	CLINICALLY ACTIONABLE,TRANSCRIPTION FACTOR BINDING,DRUG RESISTANCE,TRANSCRIPTION FACTOR,NUCLEAR HORMONE RECEPTOR,DRUGGABLE GENOME,KINASE
ESR1	cellular response to oxygen-containing compound (GO:1901701)	0.757261	TAMOXIFEN	agonist	DTC,ClearityFoundationBiomarkers,DrugBank,TdgClinicalTrial,ClearityFoundationClinicalTrial,CGI,TEND,CIViC,GuideToPharmacology,PharmGKB,TTD,FDA	CLINICALLY ACTIONABLE,TRANSCRIPTION FACTOR BINDING,DRUG RESISTANCE,TRANSCRIPTION FACTOR,NUCLEAR HORMONE RECEPTOR,DRUGGABLE GENOME,KINASE
ESR1	cellular response to oxygen-containing compound (GO:1901701)	0.757261	DACTINOMYCIN	not indicated	DTC	CLINICALLY ACTIONABLE,TRANSCRIPTION FACTOR BINDING,DRUG RESISTANCE,TRANSCRIPTION FACTOR,NUCLEAR HORMONE RECEPTOR,DRUGGABLE GENOME,KINASE
ESR1	cellular response to oxygen-containing compound (GO:1901701)	0.757261	PROPYLPYRAZOLETRIOL	agonist	DTC,GuideToPharmacology	CLINICALLY ACTIONABLE,TRANSCRIPTION FACTOR BINDING,DRUG RESISTANCE,TRANSCRIPTION FACTOR,NUCLEAR HORMONE RECEPTOR,DRUGGABLE GENOME,KINASE
ESR1	cellular response to oxygen-containing compound (GO:1901701)	0.757261	KAEMPFEROL	not indicated	DTC	CLINICALLY ACTIONABLE,TRANSCRIPTION FACTOR BINDING,DRUG RESISTANCE,TRANSCRIPTION FACTOR,NUCLEAR HORMONE RECEPTOR,DRUGGABLE GENOME,KINASE
ESR1	cellular response to oxygen-containing compound (GO:1901701)	0.757261	GTX-758	agonist	ChemblInteractions,TTD	CLINICALLY ACTIONABLE,TRANSCRIPTION FACTOR BINDING,DRUG RESISTANCE,TRANSCRIPTION FACTOR,NUCLEAR HORMONE RECEPTOR,DRUGGABLE GENOME,KINASE
ESR1	cellular response to oxygen-containing compound (GO:1901701)	0.757261	AFIMOXIFENE	modulator	DTC,DrugBank,ChemblInteractions,TTD	CLINICALLY ACTIONABLE,TRANSCRIPTION FACTOR BINDING,DRUG RESISTANCE,TRANSCRIPTION FACTOR,NUCLEAR HORMONE RECEPTOR,DRUGGABLE GENOME,KINASE
ESR1	cellular response to oxygen-containing compound (GO:1901701)	0.757261	ANASTROZOLE	not indicated	ClearityFoundationBiomarkers,CGI,PharmGKB,FDA	CLINICALLY ACTIONABLE,TRANSCRIPTION FACTOR BINDING,DRUG RESISTANCE,TRANSCRIPTION FACTOR,NUCLEAR HORMONE RECEPTOR,DRUGGABLE GENOME,KINASE
ESR1	cellular response to oxygen-containing compound (GO:1901701)	0.757261	CENESTIN	ligand	DrugBank,TTD	CLINICALLY ACTIONABLE,TRANSCRIPTION FACTOR BINDING,DRUG RESISTANCE,TRANSCRIPTION FACTOR,NUCLEAR HORMONE RECEPTOR,DRUGGABLE GENOME,KINASE
ESR1	cellular response to oxygen-containing compound (GO:1901701)	0.757261	LETROZOLE	not indicated	ClearityFoundationBiomarkers,CGI,CIViC,PharmGKB,FDA	CLINICALLY ACTIONABLE,TRANSCRIPTION FACTOR BINDING,DRUG RESISTANCE,TRANSCRIPTION FACTOR,NUCLEAR HORMONE RECEPTOR,DRUGGABLE GENOME,KINASE
ESR1	cellular response to oxygen-containing compound (GO:1901701)	0.757261	ACOLBIFENE	modulator	ChemblInteractions,TTD	CLINICALLY ACTIONABLE,TRANSCRIPTION FACTOR BINDING,DRUG RESISTANCE,TRANSCRIPTION FACTOR,NUCLEAR HORMONE RECEPTOR,DRUGGABLE GENOME,KINASE
ESR1	cellular response to oxygen-containing compound (GO:1901701)	0.757261	ZEARALENONE	not indicated	DTC	CLINICALLY ACTIONABLE,TRANSCRIPTION FACTOR BINDING,DRUG RESISTANCE,TRANSCRIPTION FACTOR,NUCLEAR HORMONE RECEPTOR,DRUGGABLE GENOME,KINASE
ESR1	cellular response to oxygen-containing compound (GO:1901701)	0.757261	RALOXIFENE	agonist	DTC,DrugBank,TdgClinicalTrial,TEND,GuideToPharmacology,PharmGKB,TTD,FDA	CLINICALLY ACTIONABLE,TRANSCRIPTION FACTOR BINDING,DRUG RESISTANCE,TRANSCRIPTION FACTOR,NUCLEAR HORMONE RECEPTOR,DRUGGABLE GENOME,KINASE
ESR1	cellular response to oxygen-containing compound (GO:1901701)	0.757261	ESTRONE	agonist	DTC,DrugBank,TdgClinicalTrial,ChemblInteractions,TEND,GuideToPharmacology,TTD	CLINICALLY ACTIONABLE,TRANSCRIPTION FACTOR BINDING,DRUG RESISTANCE,TRANSCRIPTION FACTOR,NUCLEAR HORMONE RECEPTOR,DRUGGABLE GENOME,KINASE
ESR1	cellular response to oxygen-containing compound (GO:1901701)	0.757261	ESTRIOL	agonist	DrugBank,TdgClinicalTrial,TEND,GuideToPharmacology,TTD	CLINICALLY ACTIONABLE,TRANSCRIPTION FACTOR BINDING,DRUG RESISTANCE,TRANSCRIPTION FACTOR,NUCLEAR HORMONE RECEPTOR,DRUGGABLE GENOME,KINASE
ESR1	cellular response to oxygen-containing compound (GO:1901701)	0.757261	COUMESTROL	not indicated	DTC	CLINICALLY ACTIONABLE,TRANSCRIPTION FACTOR BINDING,DRUG RESISTANCE,TRANSCRIPTION FACTOR,NUCLEAR HORMONE RECEPTOR,DRUGGABLE GENOME,KINASE
ESR1	cellular response to oxygen-containing compound (GO:1901701)	0.757261	DIENESTROL	agonist	DTC,DrugBank,TdgClinicalTrial,ChemblInteractions,TEND,TTD	CLINICALLY ACTIONABLE,TRANSCRIPTION FACTOR BINDING,DRUG RESISTANCE,TRANSCRIPTION FACTOR,NUCLEAR HORMONE RECEPTOR,DRUGGABLE GENOME,KINASE
ESR1	cellular response to oxygen-containing compound (GO:1901701)	0.757261	PALMITIC ACID	not indicated	DTC	CLINICALLY ACTIONABLE,TRANSCRIPTION FACTOR BINDING,DRUG RESISTANCE,TRANSCRIPTION FACTOR,NUCLEAR HORMONE RECEPTOR,DRUGGABLE GENOME,KINASE
ESR1	cellular response to oxygen-containing compound (GO:1901701)	0.757261	OSPEMIFENE	agonist	DrugBank,TdgClinicalTrial,ChemblInteractions,TTD	CLINICALLY ACTIONABLE,TRANSCRIPTION FACTOR BINDING,DRUG RESISTANCE,TRANSCRIPTION FACTOR,NUCLEAR HORMONE RECEPTOR,DRUGGABLE GENOME,KINASE
ESR1	cellular response to oxygen-containing compound (GO:1901701)	0.757261	ESTRADIOL ACETATE	agonist	ChemblInteractions	CLINICALLY ACTIONABLE,TRANSCRIPTION FACTOR BINDING,DRUG RESISTANCE,TRANSCRIPTION FACTOR,NUCLEAR HORMONE RECEPTOR,DRUGGABLE GENOME,KINASE
ESR1	cellular response to oxygen-containing compound (GO:1901701)	0.757261	MK-6913	agonist	TdgClinicalTrial,ChemblInteractions	CLINICALLY ACTIONABLE,TRANSCRIPTION FACTOR BINDING,DRUG RESISTANCE,TRANSCRIPTION FACTOR,NUCLEAR HORMONE RECEPTOR,DRUGGABLE GENOME,KINASE
ESR1	cellular response to oxygen-containing compound (GO:1901701)	0.757261	ESTRADIOL	agonist	DTC,DrugBank,TdgClinicalTrial,ChemblInteractions,TEND,TTD	CLINICALLY ACTIONABLE,TRANSCRIPTION FACTOR BINDING,DRUG RESISTANCE,TRANSCRIPTION FACTOR,NUCLEAR HORMONE RECEPTOR,DRUGGABLE GENOME,KINASE
ESR1	cellular response to oxygen-containing compound (GO:1901701)	0.757261	DAIDZEIN	not indicated	DTC	CLINICALLY ACTIONABLE,TRANSCRIPTION FACTOR BINDING,DRUG RESISTANCE,TRANSCRIPTION FACTOR,NUCLEAR HORMONE RECEPTOR,DRUGGABLE GENOME,KINASE
ESR1	cellular response to oxygen-containing compound (GO:1901701)	0.757261	TOREMIFENE	modulator	DrugBank,TdgClinicalTrial,TEND,PharmGKB,TTD,FDA	CLINICALLY ACTIONABLE,TRANSCRIPTION FACTOR BINDING,DRUG RESISTANCE,TRANSCRIPTION FACTOR,NUCLEAR HORMONE RECEPTOR,DRUGGABLE GENOME,KINASE
ESR1	cellular response to oxygen-containing compound (GO:1901701)	0.757261	ACRYLAMIDE	not indicated	DTC	CLINICALLY ACTIONABLE,TRANSCRIPTION FACTOR BINDING,DRUG RESISTANCE,TRANSCRIPTION FACTOR,NUCLEAR HORMONE RECEPTOR,DRUGGABLE GENOME,KINASE
ESR1	cellular response to oxygen-containing compound (GO:1901701)	0.757261	DIETHYLSTILBESTROL	agonist	DTC,DrugBank,TdgClinicalTrial,ChemblInteractions,TEND,GuideToPharmacology,TTD	CLINICALLY ACTIONABLE,TRANSCRIPTION FACTOR BINDING,DRUG RESISTANCE,TRANSCRIPTION FACTOR,NUCLEAR HORMONE RECEPTOR,DRUGGABLE GENOME,KINASE
ESR1	cellular response to oxygen-containing compound (GO:1901701)	0.757261	OLAPARIB	not indicated	PharmGKB,FDA	CLINICALLY ACTIONABLE,TRANSCRIPTION FACTOR BINDING,DRUG RESISTANCE,TRANSCRIPTION FACTOR,NUCLEAR HORMONE RECEPTOR,DRUGGABLE GENOME,KINASE
ESR1	cellular response to oxygen-containing compound (GO:1901701)	0.757261	PYROGALLOL	not indicated	DTC	CLINICALLY ACTIONABLE,TRANSCRIPTION FACTOR BINDING,DRUG RESISTANCE,TRANSCRIPTION FACTOR,NUCLEAR HORMONE RECEPTOR,DRUGGABLE GENOME,KINASE
ESR1	cellular response to oxygen-containing compound (GO:1901701)	0.757261	4-NONYLPHENOL	not indicated	DTC	CLINICALLY ACTIONABLE,TRANSCRIPTION FACTOR BINDING,DRUG RESISTANCE,TRANSCRIPTION FACTOR,NUCLEAR HORMONE RECEPTOR,DRUGGABLE GENOME,KINASE
ESR1	cellular response to oxygen-containing compound (GO:1901701)	0.757261	MONOETHANOLAMINE	not indicated	DTC	CLINICALLY ACTIONABLE,TRANSCRIPTION FACTOR BINDING,DRUG RESISTANCE,TRANSCRIPTION FACTOR,NUCLEAR HORMONE RECEPTOR,DRUGGABLE GENOME,KINASE
ESR1	cellular response to oxygen-containing compound (GO:1901701)	0.757261	CUSTIRSEN	not indicated	DrugBank	CLINICALLY ACTIONABLE,TRANSCRIPTION FACTOR BINDING,DRUG RESISTANCE,TRANSCRIPTION FACTOR,NUCLEAR HORMONE RECEPTOR,DRUGGABLE GENOME,KINASE
ESR1	cellular response to oxygen-containing compound (GO:1901701)	0.757261	CHLOROTRIANISENE	agonist	DTC,DrugBank,TdgClinicalTrial,TEND,TTD	CLINICALLY ACTIONABLE,TRANSCRIPTION FACTOR BINDING,DRUG RESISTANCE,TRANSCRIPTION FACTOR,NUCLEAR HORMONE RECEPTOR,DRUGGABLE GENOME,KINASE
ESR1	cellular response to oxygen-containing compound (GO:1901701)	0.757261	CHEMBL259327	not indicated	DTC	CLINICALLY ACTIONABLE,TRANSCRIPTION FACTOR BINDING,DRUG RESISTANCE,TRANSCRIPTION FACTOR,NUCLEAR HORMONE RECEPTOR,DRUGGABLE GENOME,KINASE
ESR1	cellular response to oxygen-containing compound (GO:1901701)	0.757261	QUINESTROL	agonist	DrugBank,TdgClinicalTrial,ChemblInteractions,TEND,TTD	CLINICALLY ACTIONABLE,TRANSCRIPTION FACTOR BINDING,DRUG RESISTANCE,TRANSCRIPTION FACTOR,NUCLEAR HORMONE RECEPTOR,DRUGGABLE GENOME,KINASE
ESR1	cellular response to oxygen-containing compound (GO:1901701)	0.757261	ESTROGENS, CONJUGATED SYNTHETIC A	agonist	ChemblInteractions	CLINICALLY ACTIONABLE,TRANSCRIPTION FACTOR BINDING,DRUG RESISTANCE,TRANSCRIPTION FACTOR,NUCLEAR HORMONE RECEPTOR,DRUGGABLE GENOME,KINASE
ESR1	cellular response to oxygen-containing compound (GO:1901701)	0.757261	RIBOCICLIB	not indicated	PharmGKB,FDA	CLINICALLY ACTIONABLE,TRANSCRIPTION FACTOR BINDING,DRUG RESISTANCE,TRANSCRIPTION FACTOR,NUCLEAR HORMONE RECEPTOR,DRUGGABLE GENOME,KINASE
ESR1	cellular response to oxygen-containing compound (GO:1901701)	0.757261	BITHIONOL	not indicated	DTC	CLINICALLY ACTIONABLE,TRANSCRIPTION FACTOR BINDING,DRUG RESISTANCE,TRANSCRIPTION FACTOR,NUCLEAR HORMONE RECEPTOR,DRUGGABLE GENOME,KINASE
ESR1	cellular response to oxygen-containing compound (GO:1901701)	0.757261	HEXACHLOROPHENE	not indicated	DTC,DrugBank	CLINICALLY ACTIONABLE,TRANSCRIPTION FACTOR BINDING,DRUG RESISTANCE,TRANSCRIPTION FACTOR,NUCLEAR HORMONE RECEPTOR,DRUGGABLE GENOME,KINASE
ESR1	cellular response to oxygen-containing compound (GO:1901701)	0.757261	SIVIFENE	not indicated	TdgClinicalTrial	CLINICALLY ACTIONABLE,TRANSCRIPTION FACTOR BINDING,DRUG RESISTANCE,TRANSCRIPTION FACTOR,NUCLEAR HORMONE RECEPTOR,DRUGGABLE GENOME,KINASE
ESR1	cellular response to oxygen-containing compound (GO:1901701)	0.757261	1-HYDROXY-6-(4-HYDROXY-PHENYL)-1-PHENYL-HEXAN-3-ONE (ENANTIOMERIC MIX)	not indicated	DTC	CLINICALLY ACTIONABLE,TRANSCRIPTION FACTOR BINDING,DRUG RESISTANCE,TRANSCRIPTION FACTOR,NUCLEAR HORMONE RECEPTOR,DRUGGABLE GENOME,KINASE
ESR1	cellular response to oxygen-containing compound (GO:1901701)	0.757261	PROGESTERONE	negative modulator	DrugBank,TdgClinicalTrial,TEND	CLINICALLY ACTIONABLE,TRANSCRIPTION FACTOR BINDING,DRUG RESISTANCE,TRANSCRIPTION FACTOR,NUCLEAR HORMONE RECEPTOR,DRUGGABLE GENOME,KINASE
ESR1	cellular response to oxygen-containing compound (GO:1901701)	0.757261	NALOXONE	other/unknown	DrugBank	CLINICALLY ACTIONABLE,TRANSCRIPTION FACTOR BINDING,DRUG RESISTANCE,TRANSCRIPTION FACTOR,NUCLEAR HORMONE RECEPTOR,DRUGGABLE GENOME,KINASE
ESR1	cellular response to oxygen-containing compound (GO:1901701)	0.757261	ESTROGEN	not indicated	TdgClinicalTrial,TTD	CLINICALLY ACTIONABLE,TRANSCRIPTION FACTOR BINDING,DRUG RESISTANCE,TRANSCRIPTION FACTOR,NUCLEAR HORMONE RECEPTOR,DRUGGABLE GENOME,KINASE
ESR1	cellular response to oxygen-containing compound (GO:1901701)	0.757261	PROTOAPIGENONE	not indicated	DTC	CLINICALLY ACTIONABLE,TRANSCRIPTION FACTOR BINDING,DRUG RESISTANCE,TRANSCRIPTION FACTOR,NUCLEAR HORMONE RECEPTOR,DRUGGABLE GENOME,KINASE
ESR1	cellular response to oxygen-containing compound (GO:1901701)	0.757261	ABEMACICLIB	not indicated	CGI,PharmGKB,FDA	CLINICALLY ACTIONABLE,TRANSCRIPTION FACTOR BINDING,DRUG RESISTANCE,TRANSCRIPTION FACTOR,NUCLEAR HORMONE RECEPTOR,DRUGGABLE GENOME,KINASE
ESR1	cellular response to oxygen-containing compound (GO:1901701)	0.757261	SR16234	antagonist	DrugBank,TdgClinicalTrial,ChemblInteractions	CLINICALLY ACTIONABLE,TRANSCRIPTION FACTOR BINDING,DRUG RESISTANCE,TRANSCRIPTION FACTOR,NUCLEAR HORMONE RECEPTOR,DRUGGABLE GENOME,KINASE
ESR1	cellular response to oxygen-containing compound (GO:1901701)	0.757261	PHENOLPHTHALEIN	agonist	DTC,DrugBank	CLINICALLY ACTIONABLE,TRANSCRIPTION FACTOR BINDING,DRUG RESISTANCE,TRANSCRIPTION FACTOR,NUCLEAR HORMONE RECEPTOR,DRUGGABLE GENOME,KINASE
ESR1	cellular response to oxygen-containing compound (GO:1901701)	0.757261	PROPYLPARABEN	not indicated	DTC	CLINICALLY ACTIONABLE,TRANSCRIPTION FACTOR BINDING,DRUG RESISTANCE,TRANSCRIPTION FACTOR,NUCLEAR HORMONE RECEPTOR,DRUGGABLE GENOME,KINASE
ESR1	cellular response to oxygen-containing compound (GO:1901701)	0.757261	LEVONORGESTREL	other/unknown	DrugBank,TdgClinicalTrial,TEND	CLINICALLY ACTIONABLE,TRANSCRIPTION FACTOR BINDING,DRUG RESISTANCE,TRANSCRIPTION FACTOR,NUCLEAR HORMONE RECEPTOR,DRUGGABLE GENOME,KINASE
ESR1	cellular response to oxygen-containing compound (GO:1901701)	0.757261	ETHINYL ESTRADIOL	agonist	DrugBank,ChemblInteractions,GuideToPharmacology	CLINICALLY ACTIONABLE,TRANSCRIPTION FACTOR BINDING,DRUG RESISTANCE,TRANSCRIPTION FACTOR,NUCLEAR HORMONE RECEPTOR,DRUGGABLE GENOME,KINASE
ESR1	cellular response to oxygen-containing compound (GO:1901701)	0.757261	DIETHYLSTILBESTROL DIPROPIONATE	not indicated	DTC	CLINICALLY ACTIONABLE,TRANSCRIPTION FACTOR BINDING,DRUG RESISTANCE,TRANSCRIPTION FACTOR,NUCLEAR HORMONE RECEPTOR,DRUGGABLE GENOME,KINASE
ESR1	cellular response to oxygen-containing compound (GO:1901701)	0.757261	CHEMBL1432305	not indicated	DTC	CLINICALLY ACTIONABLE,TRANSCRIPTION FACTOR BINDING,DRUG RESISTANCE,TRANSCRIPTION FACTOR,NUCLEAR HORMONE RECEPTOR,DRUGGABLE GENOME,KINASE
ESR1	cellular response to oxygen-containing compound (GO:1901701)	0.757261	STANOLONE	not indicated	DTC,DrugBank	CLINICALLY ACTIONABLE,TRANSCRIPTION FACTOR BINDING,DRUG RESISTANCE,TRANSCRIPTION FACTOR,NUCLEAR HORMONE RECEPTOR,DRUGGABLE GENOME,KINASE
ESR1	cellular response to oxygen-containing compound (GO:1901701)	0.757261	CHF4227	modulator	ChemblInteractions,TTD	CLINICALLY ACTIONABLE,TRANSCRIPTION FACTOR BINDING,DRUG RESISTANCE,TRANSCRIPTION FACTOR,NUCLEAR HORMONE RECEPTOR,DRUGGABLE GENOME,KINASE
ESR1	cellular response to oxygen-containing compound (GO:1901701)	0.757261	ORTHOTOLIDINE	not indicated	DTC	CLINICALLY ACTIONABLE,TRANSCRIPTION FACTOR BINDING,DRUG RESISTANCE,TRANSCRIPTION FACTOR,NUCLEAR HORMONE RECEPTOR,DRUGGABLE GENOME,KINASE
ESR1	cellular response to oxygen-containing compound (GO:1901701)	0.757261	PROPACHLOR	not indicated	DTC	CLINICALLY ACTIONABLE,TRANSCRIPTION FACTOR BINDING,DRUG RESISTANCE,TRANSCRIPTION FACTOR,NUCLEAR HORMONE RECEPTOR,DRUGGABLE GENOME,KINASE
ESR1	cellular response to oxygen-containing compound (GO:1901701)	0.757261	METHYLISOTHIOCYANATE	not indicated	DTC	CLINICALLY ACTIONABLE,TRANSCRIPTION FACTOR BINDING,DRUG RESISTANCE,TRANSCRIPTION FACTOR,NUCLEAR HORMONE RECEPTOR,DRUGGABLE GENOME,KINASE
ESR1	cellular response to oxygen-containing compound (GO:1901701)	0.757261	BAZEDOXIFENE	agonist	DrugBank,TdgClinicalTrial,GuideToPharmacology,TTD	CLINICALLY ACTIONABLE,TRANSCRIPTION FACTOR BINDING,DRUG RESISTANCE,TRANSCRIPTION FACTOR,NUCLEAR HORMONE RECEPTOR,DRUGGABLE GENOME,KINASE
ESR1	cellular response to oxygen-containing compound (GO:1901701)	0.757261	ESTRADIOL CYPIONATE	agonist	ChemblInteractions	CLINICALLY ACTIONABLE,TRANSCRIPTION FACTOR BINDING,DRUG RESISTANCE,TRANSCRIPTION FACTOR,NUCLEAR HORMONE RECEPTOR,DRUGGABLE GENOME,KINASE
ESR1	cellular response to oxygen-containing compound (GO:1901701)	0.757261	PHENYLALANINE	not indicated	DTC	CLINICALLY ACTIONABLE,TRANSCRIPTION FACTOR BINDING,DRUG RESISTANCE,TRANSCRIPTION FACTOR,NUCLEAR HORMONE RECEPTOR,DRUGGABLE GENOME,KINASE
ESR1	cellular response to oxygen-containing compound (GO:1901701)	0.757261	NORDIHYDROGUAIARETIC ACID	not indicated	DTC	CLINICALLY ACTIONABLE,TRANSCRIPTION FACTOR BINDING,DRUG RESISTANCE,TRANSCRIPTION FACTOR,NUCLEAR HORMONE RECEPTOR,DRUGGABLE GENOME,KINASE
ESR1	cellular response to oxygen-containing compound (GO:1901701)	0.757261	CHEMBL2071180	not indicated	DTC	CLINICALLY ACTIONABLE,TRANSCRIPTION FACTOR BINDING,DRUG RESISTANCE,TRANSCRIPTION FACTOR,NUCLEAR HORMONE RECEPTOR,DRUGGABLE GENOME,KINASE
ESR1	cellular response to oxygen-containing compound (GO:1901701)	0.757261	DANAZOL	agonist	DTC,DrugBank,TdgClinicalTrial,TEND,TTD	CLINICALLY ACTIONABLE,TRANSCRIPTION FACTOR BINDING,DRUG RESISTANCE,TRANSCRIPTION FACTOR,NUCLEAR HORMONE RECEPTOR,DRUGGABLE GENOME,KINASE
ESR1	cellular response to oxygen-containing compound (GO:1901701)	0.757261	CAPTAN	not indicated	DTC	CLINICALLY ACTIONABLE,TRANSCRIPTION FACTOR BINDING,DRUG RESISTANCE,TRANSCRIPTION FACTOR,NUCLEAR HORMONE RECEPTOR,DRUGGABLE GENOME,KINASE
ESR1	cellular response to oxygen-containing compound (GO:1901701)	0.757261	CYCLOFENIL	not indicated	TTD	CLINICALLY ACTIONABLE,TRANSCRIPTION FACTOR BINDING,DRUG RESISTANCE,TRANSCRIPTION FACTOR,NUCLEAR HORMONE RECEPTOR,DRUGGABLE GENOME,KINASE
ESR1	cellular response to oxygen-containing compound (GO:1901701)	0.757261	ICARITIN	not indicated	TTD	CLINICALLY ACTIONABLE,TRANSCRIPTION FACTOR BINDING,DRUG RESISTANCE,TRANSCRIPTION FACTOR,NUCLEAR HORMONE RECEPTOR,DRUGGABLE GENOME,KINASE
ESR1	cellular response to oxygen-containing compound (GO:1901701)	0.757261	TRIADIMEFON	not indicated	DTC	CLINICALLY ACTIONABLE,TRANSCRIPTION FACTOR BINDING,DRUG RESISTANCE,TRANSCRIPTION FACTOR,NUCLEAR HORMONE RECEPTOR,DRUGGABLE GENOME,KINASE
ESR1	cellular response to oxygen-containing compound (GO:1901701)	0.757261	PERTUZUMAB	not indicated	PharmGKB,FDA	CLINICALLY ACTIONABLE,TRANSCRIPTION FACTOR BINDING,DRUG RESISTANCE,TRANSCRIPTION FACTOR,NUCLEAR HORMONE RECEPTOR,DRUGGABLE GENOME,KINASE
ESR1	cellular response to oxygen-containing compound (GO:1901701)	0.757261	NORGESTREL	not indicated	TdgClinicalTrial,TEND	CLINICALLY ACTIONABLE,TRANSCRIPTION FACTOR BINDING,DRUG RESISTANCE,TRANSCRIPTION FACTOR,NUCLEAR HORMONE RECEPTOR,DRUGGABLE GENOME,KINASE
ESR1	cellular response to oxygen-containing compound (GO:1901701)	0.757261	ETONOGESTREL	agonist	TdgClinicalTrial,TEND	CLINICALLY ACTIONABLE,TRANSCRIPTION FACTOR BINDING,DRUG RESISTANCE,TRANSCRIPTION FACTOR,NUCLEAR HORMONE RECEPTOR,DRUGGABLE GENOME,KINASE
ESR1	cellular response to oxygen-containing compound (GO:1901701)	0.757261	FLUOXYMESTERONE	antagonist	DrugBank	CLINICALLY ACTIONABLE,TRANSCRIPTION FACTOR BINDING,DRUG RESISTANCE,TRANSCRIPTION FACTOR,NUCLEAR HORMONE RECEPTOR,DRUGGABLE GENOME,KINASE
ESR1	cellular response to oxygen-containing compound (GO:1901701)	0.757261	ARZOXIFENE	not indicated	DrugBank,TdgClinicalTrial,TTD	CLINICALLY ACTIONABLE,TRANSCRIPTION FACTOR BINDING,DRUG RESISTANCE,TRANSCRIPTION FACTOR,NUCLEAR HORMONE RECEPTOR,DRUGGABLE GENOME,KINASE
ESR1	cellular response to oxygen-containing compound (GO:1901701)	0.757261	LASOFOXIFENE	negative modulator	DrugBank,TdgClinicalTrial,GuideToPharmacology,TTD	CLINICALLY ACTIONABLE,TRANSCRIPTION FACTOR BINDING,DRUG RESISTANCE,TRANSCRIPTION FACTOR,NUCLEAR HORMONE RECEPTOR,DRUGGABLE GENOME,KINASE
ESR1	cellular response to oxygen-containing compound (GO:1901701)	0.757261	CHEMBL201013	antagonist	GuideToPharmacology	CLINICALLY ACTIONABLE,TRANSCRIPTION FACTOR BINDING,DRUG RESISTANCE,TRANSCRIPTION FACTOR,NUCLEAR HORMONE RECEPTOR,DRUGGABLE GENOME,KINASE
ESR1	cellular response to oxygen-containing compound (GO:1901701)	0.757261	TESTOSTERONE PROPIONATE	not indicated	DTC	CLINICALLY ACTIONABLE,TRANSCRIPTION FACTOR BINDING,DRUG RESISTANCE,TRANSCRIPTION FACTOR,NUCLEAR HORMONE RECEPTOR,DRUGGABLE GENOME,KINASE
ESR1	cellular response to oxygen-containing compound (GO:1901701)	0.757261	RALOXIFEN	not indicated	TdgClinicalTrial	CLINICALLY ACTIONABLE,TRANSCRIPTION FACTOR BINDING,DRUG RESISTANCE,TRANSCRIPTION FACTOR,NUCLEAR HORMONE RECEPTOR,DRUGGABLE GENOME,KINASE
ESR1	cellular response to oxygen-containing compound (GO:1901701)	0.757261	ESTROGENS, CONJUGATED	agonist	ChemblInteractions	CLINICALLY ACTIONABLE,TRANSCRIPTION FACTOR BINDING,DRUG RESISTANCE,TRANSCRIPTION FACTOR,NUCLEAR HORMONE RECEPTOR,DRUGGABLE GENOME,KINASE
ESR1	cellular response to oxygen-containing compound (GO:1901701)	0.757261	OXYMETHOLONE	not indicated	DTC	CLINICALLY ACTIONABLE,TRANSCRIPTION FACTOR BINDING,DRUG RESISTANCE,TRANSCRIPTION FACTOR,NUCLEAR HORMONE RECEPTOR,DRUGGABLE GENOME,KINASE
ESR1	cellular response to oxygen-containing compound (GO:1901701)	0.757261	BISPHENOL A	not indicated	DTC	CLINICALLY ACTIONABLE,TRANSCRIPTION FACTOR BINDING,DRUG RESISTANCE,TRANSCRIPTION FACTOR,NUCLEAR HORMONE RECEPTOR,DRUGGABLE GENOME,KINASE
ESR1	cellular response to oxygen-containing compound (GO:1901701)	0.757261	ENJUVIA	ligand	DrugBank	CLINICALLY ACTIONABLE,TRANSCRIPTION FACTOR BINDING,DRUG RESISTANCE,TRANSCRIPTION FACTOR,NUCLEAR HORMONE RECEPTOR,DRUGGABLE GENOME,KINASE
ESR1	cellular response to oxygen-containing compound (GO:1901701)	0.757261	CHEMBL195515	not indicated	DTC	CLINICALLY ACTIONABLE,TRANSCRIPTION FACTOR BINDING,DRUG RESISTANCE,TRANSCRIPTION FACTOR,NUCLEAR HORMONE RECEPTOR,DRUGGABLE GENOME,KINASE
ESR1	cellular response to oxygen-containing compound (GO:1901701)	0.757261	CLOMIPHENE	agonist	DrugBank,TdgClinicalTrial,TEND,GuideToPharmacology,TTD	CLINICALLY ACTIONABLE,TRANSCRIPTION FACTOR BINDING,DRUG RESISTANCE,TRANSCRIPTION FACTOR,NUCLEAR HORMONE RECEPTOR,DRUGGABLE GENOME,KINASE
ESR1	cellular response to oxygen-containing compound (GO:1901701)	0.757261	TRILOSTANE	allosteric modulator	DrugBank	CLINICALLY ACTIONABLE,TRANSCRIPTION FACTOR BINDING,DRUG RESISTANCE,TRANSCRIPTION FACTOR,NUCLEAR HORMONE RECEPTOR,DRUGGABLE GENOME,KINASE
ESR1	cellular response to oxygen-containing compound (GO:1901701)	0.757261	TRIS(2,3-DIBROMOPROPYL)PHOSPHATE	not indicated	DTC	CLINICALLY ACTIONABLE,TRANSCRIPTION FACTOR BINDING,DRUG RESISTANCE,TRANSCRIPTION FACTOR,NUCLEAR HORMONE RECEPTOR,DRUGGABLE GENOME,KINASE
ESR1	cellular response to oxygen-containing compound (GO:1901701)	0.757261	FISPEMIFENE	modulator	TdgClinicalTrial,ChemblInteractions	CLINICALLY ACTIONABLE,TRANSCRIPTION FACTOR BINDING,DRUG RESISTANCE,TRANSCRIPTION FACTOR,NUCLEAR HORMONE RECEPTOR,DRUGGABLE GENOME,KINASE
ESR1	cellular response to oxygen-containing compound (GO:1901701)	0.757261	GW7647	not indicated	DTC	CLINICALLY ACTIONABLE,TRANSCRIPTION FACTOR BINDING,DRUG RESISTANCE,TRANSCRIPTION FACTOR,NUCLEAR HORMONE RECEPTOR,DRUGGABLE GENOME,KINASE
ESR1	cellular response to oxygen-containing compound (GO:1901701)	0.757261	GUTHION	not indicated	DTC	CLINICALLY ACTIONABLE,TRANSCRIPTION FACTOR BINDING,DRUG RESISTANCE,TRANSCRIPTION FACTOR,NUCLEAR HORMONE RECEPTOR,DRUGGABLE GENOME,KINASE
ESR1	cellular response to oxygen-containing compound (GO:1901701)	0.757261	NORGESTIMATE	agonist	DrugBank,TdgClinicalTrial,TEND	CLINICALLY ACTIONABLE,TRANSCRIPTION FACTOR BINDING,DRUG RESISTANCE,TRANSCRIPTION FACTOR,NUCLEAR HORMONE RECEPTOR,DRUGGABLE GENOME,KINASE
ESR1	cellular response to oxygen-containing compound (GO:1901701)	0.757261	ESTROGENS, ESTERIFIED	agonist	ChemblInteractions	CLINICALLY ACTIONABLE,TRANSCRIPTION FACTOR BINDING,DRUG RESISTANCE,TRANSCRIPTION FACTOR,NUCLEAR HORMONE RECEPTOR,DRUGGABLE GENOME,KINASE
ESR1	cellular response to oxygen-containing compound (GO:1901701)	0.757261	DOXORUBICIN HYDROCHLORIDE	not indicated	DTC	CLINICALLY ACTIONABLE,TRANSCRIPTION FACTOR BINDING,DRUG RESISTANCE,TRANSCRIPTION FACTOR,NUCLEAR HORMONE RECEPTOR,DRUGGABLE GENOME,KINASE
ESR1	cellular response to oxygen-containing compound (GO:1901701)	0.757261	TOREMIFENE CITRATE	modulator	ChemblInteractions	CLINICALLY ACTIONABLE,TRANSCRIPTION FACTOR BINDING,DRUG RESISTANCE,TRANSCRIPTION FACTOR,NUCLEAR HORMONE RECEPTOR,DRUGGABLE GENOME,KINASE
ESR1	cellular response to oxygen-containing compound (GO:1901701)	0.757261	CLOMIPHENE CITRATE	modulator	ChemblInteractions	CLINICALLY ACTIONABLE,TRANSCRIPTION FACTOR BINDING,DRUG RESISTANCE,TRANSCRIPTION FACTOR,NUCLEAR HORMONE RECEPTOR,DRUGGABLE GENOME,KINASE
ESR1	cellular response to oxygen-containing compound (GO:1901701)	0.757261	ALFATRADIOL	not indicated	DTC	CLINICALLY ACTIONABLE,TRANSCRIPTION FACTOR BINDING,DRUG RESISTANCE,TRANSCRIPTION FACTOR,NUCLEAR HORMONE RECEPTOR,DRUGGABLE GENOME,KINASE
ESR1	cellular response to oxygen-containing compound (GO:1901701)	0.757261	GENISTEIN	not indicated	DTC,DrugBank	CLINICALLY ACTIONABLE,TRANSCRIPTION FACTOR BINDING,DRUG RESISTANCE,TRANSCRIPTION FACTOR,NUCLEAR HORMONE RECEPTOR,DRUGGABLE GENOME,KINASE
ESR1	cellular response to oxygen-containing compound (GO:1901701)	0.757261	BENZETHONIUM CHLORIDE	not indicated	DTC	CLINICALLY ACTIONABLE,TRANSCRIPTION FACTOR BINDING,DRUG RESISTANCE,TRANSCRIPTION FACTOR,NUCLEAR HORMONE RECEPTOR,DRUGGABLE GENOME,KINASE
ESR1	cellular response to oxygen-containing compound (GO:1901701)	0.757261	3R14S-OCHRATOXIN A	not indicated	DTC	CLINICALLY ACTIONABLE,TRANSCRIPTION FACTOR BINDING,DRUG RESISTANCE,TRANSCRIPTION FACTOR,NUCLEAR HORMONE RECEPTOR,DRUGGABLE GENOME,KINASE
ESR1	cellular response to oxygen-containing compound (GO:1901701)	0.757261	METHAMPHETAMINE	not indicated	PharmGKB	CLINICALLY ACTIONABLE,TRANSCRIPTION FACTOR BINDING,DRUG RESISTANCE,TRANSCRIPTION FACTOR,NUCLEAR HORMONE RECEPTOR,DRUGGABLE GENOME,KINASE
ESR1	cellular response to oxygen-containing compound (GO:1901701)	0.757261	AZD-9496	not indicated	TTD,OncoKB	CLINICALLY ACTIONABLE,TRANSCRIPTION FACTOR BINDING,DRUG RESISTANCE,TRANSCRIPTION FACTOR,NUCLEAR HORMONE RECEPTOR,DRUGGABLE GENOME,KINASE
ESR1	cellular response to oxygen-containing compound (GO:1901701)	0.757261	KEPONE	not indicated	DTC	CLINICALLY ACTIONABLE,TRANSCRIPTION FACTOR BINDING,DRUG RESISTANCE,TRANSCRIPTION FACTOR,NUCLEAR HORMONE RECEPTOR,DRUGGABLE GENOME,KINASE
ESR1	cellular response to oxygen-containing compound (GO:1901701)	0.757261	ERIBULIN	not indicated	PharmGKB,FDA	CLINICALLY ACTIONABLE,TRANSCRIPTION FACTOR BINDING,DRUG RESISTANCE,TRANSCRIPTION FACTOR,NUCLEAR HORMONE RECEPTOR,DRUGGABLE GENOME,KINASE
ESR1	cellular response to oxygen-containing compound (GO:1901701)	0.757261	DAUNORUBICIN HYDROCHLORIDE	not indicated	DTC	CLINICALLY ACTIONABLE,TRANSCRIPTION FACTOR BINDING,DRUG RESISTANCE,TRANSCRIPTION FACTOR,NUCLEAR HORMONE RECEPTOR,DRUGGABLE GENOME,KINASE
ESR1	cellular response to oxygen-containing compound (GO:1901701)	0.757261	ALPELISIB	not indicated	PharmGKB,FDA	CLINICALLY ACTIONABLE,TRANSCRIPTION FACTOR BINDING,DRUG RESISTANCE,TRANSCRIPTION FACTOR,NUCLEAR HORMONE RECEPTOR,DRUGGABLE GENOME,KINASE
ESR1	cellular response to oxygen-containing compound (GO:1901701)	0.757261	IXABEPILONE	not indicated	PharmGKB,FDA	CLINICALLY ACTIONABLE,TRANSCRIPTION FACTOR BINDING,DRUG RESISTANCE,TRANSCRIPTION FACTOR,NUCLEAR HORMONE RECEPTOR,DRUGGABLE GENOME,KINASE
ESR1	cellular response to oxygen-containing compound (GO:1901701)	0.757261	TIBOLONE	agonist	DrugBank,GuideToPharmacology	CLINICALLY ACTIONABLE,TRANSCRIPTION FACTOR BINDING,DRUG RESISTANCE,TRANSCRIPTION FACTOR,NUCLEAR HORMONE RECEPTOR,DRUGGABLE GENOME,KINASE
ESR1	cellular response to oxygen-containing compound (GO:1901701)	0.757261	RAD1901	not indicated	TdgClinicalTrial,ChemblInteractions	CLINICALLY ACTIONABLE,TRANSCRIPTION FACTOR BINDING,DRUG RESISTANCE,TRANSCRIPTION FACTOR,NUCLEAR HORMONE RECEPTOR,DRUGGABLE GENOME,KINASE
ESR1	cellular response to oxygen-containing compound (GO:1901701)	0.757261	DESOGESTREL	agonist	DrugBank,TdgClinicalTrial,TEND	CLINICALLY ACTIONABLE,TRANSCRIPTION FACTOR BINDING,DRUG RESISTANCE,TRANSCRIPTION FACTOR,NUCLEAR HORMONE RECEPTOR,DRUGGABLE GENOME,KINASE
ESR1	cellular response to oxygen-containing compound (GO:1901701)	0.757261	DROLOXIFENE	modulator	ChemblInteractions	CLINICALLY ACTIONABLE,TRANSCRIPTION FACTOR BINDING,DRUG RESISTANCE,TRANSCRIPTION FACTOR,NUCLEAR HORMONE RECEPTOR,DRUGGABLE GENOME,KINASE
ESR1	cellular response to oxygen-containing compound (GO:1901701)	0.757261	TRASTUZUMAB	not indicated	PharmGKB,FDA	CLINICALLY ACTIONABLE,TRANSCRIPTION FACTOR BINDING,DRUG RESISTANCE,TRANSCRIPTION FACTOR,NUCLEAR HORMONE RECEPTOR,DRUGGABLE GENOME,KINASE
ESR1	cellular response to oxygen-containing compound (GO:1901701)	0.757261	DIETHYLSTILBESTROL DIPHOSPHATE	agonist	ChemblInteractions,TTD	CLINICALLY ACTIONABLE,TRANSCRIPTION FACTOR BINDING,DRUG RESISTANCE,TRANSCRIPTION FACTOR,NUCLEAR HORMONE RECEPTOR,DRUGGABLE GENOME,KINASE
ESR1	cellular response to oxygen-containing compound (GO:1901701)	0.757261	N-PROPYL BROMIDE	not indicated	DTC	CLINICALLY ACTIONABLE,TRANSCRIPTION FACTOR BINDING,DRUG RESISTANCE,TRANSCRIPTION FACTOR,NUCLEAR HORMONE RECEPTOR,DRUGGABLE GENOME,KINASE
ESR1	cellular response to oxygen-containing compound (GO:1901701)	0.757261	METHIOCARB	not indicated	DTC	CLINICALLY ACTIONABLE,TRANSCRIPTION FACTOR BINDING,DRUG RESISTANCE,TRANSCRIPTION FACTOR,NUCLEAR HORMONE RECEPTOR,DRUGGABLE GENOME,KINASE
ESR1	cellular response to oxygen-containing compound (GO:1901701)	0.757261	ELACESTRANT	not indicated	DrugBank,TTD	CLINICALLY ACTIONABLE,TRANSCRIPTION FACTOR BINDING,DRUG RESISTANCE,TRANSCRIPTION FACTOR,NUCLEAR HORMONE RECEPTOR,DRUGGABLE GENOME,KINASE
ESR1	cellular response to oxygen-containing compound (GO:1901701)	0.757261	CHEMBL1523215	not indicated	DTC	CLINICALLY ACTIONABLE,TRANSCRIPTION FACTOR BINDING,DRUG RESISTANCE,TRANSCRIPTION FACTOR,NUCLEAR HORMONE RECEPTOR,DRUGGABLE GENOME,KINASE
ESR1	cellular response to oxygen-containing compound (GO:1901701)	0.757261	BAZEDOXIFENE ACETATE	modulator	ChemblInteractions	CLINICALLY ACTIONABLE,TRANSCRIPTION FACTOR BINDING,DRUG RESISTANCE,TRANSCRIPTION FACTOR,NUCLEAR HORMONE RECEPTOR,DRUGGABLE GENOME,KINASE
ESR1	cellular response to oxygen-containing compound (GO:1901701)	0.757261	ESTETROL	not indicated	TTD	CLINICALLY ACTIONABLE,TRANSCRIPTION FACTOR BINDING,DRUG RESISTANCE,TRANSCRIPTION FACTOR,NUCLEAR HORMONE RECEPTOR,DRUGGABLE GENOME,KINASE
ESR1	cellular response to oxygen-containing compound (GO:1901701)	0.757261	CHEMBL85826	not indicated	DTC	CLINICALLY ACTIONABLE,TRANSCRIPTION FACTOR BINDING,DRUG RESISTANCE,TRANSCRIPTION FACTOR,NUCLEAR HORMONE RECEPTOR,DRUGGABLE GENOME,KINASE
ESR1	cellular response to oxygen-containing compound (GO:1901701)	0.757261	CUMENE HYDROPEROXIDE	not indicated	DTC	CLINICALLY ACTIONABLE,TRANSCRIPTION FACTOR BINDING,DRUG RESISTANCE,TRANSCRIPTION FACTOR,NUCLEAR HORMONE RECEPTOR,DRUGGABLE GENOME,KINASE
ESR1	cellular response to oxygen-containing compound (GO:1901701)	0.757261	CETRIMONIUM BROMIDE	not indicated	DTC	CLINICALLY ACTIONABLE,TRANSCRIPTION FACTOR BINDING,DRUG RESISTANCE,TRANSCRIPTION FACTOR,NUCLEAR HORMONE RECEPTOR,DRUGGABLE GENOME,KINASE
ESR1	cellular response to oxygen-containing compound (GO:1901701)	0.757261	CHEMBL184450	not indicated	DTC	CLINICALLY ACTIONABLE,TRANSCRIPTION FACTOR BINDING,DRUG RESISTANCE,TRANSCRIPTION FACTOR,NUCLEAR HORMONE RECEPTOR,DRUGGABLE GENOME,KINASE
ESR1	cellular response to oxygen-containing compound (GO:1901701)	0.757261	BRILANESTRANT	antagonist	ChemblInteractions,TTD	CLINICALLY ACTIONABLE,TRANSCRIPTION FACTOR BINDING,DRUG RESISTANCE,TRANSCRIPTION FACTOR,NUCLEAR HORMONE RECEPTOR,DRUGGABLE GENOME,KINASE
ESR1	cellular response to oxygen-containing compound (GO:1901701)	0.757261	CHEMBL384441	not indicated	DTC	CLINICALLY ACTIONABLE,TRANSCRIPTION FACTOR BINDING,DRUG RESISTANCE,TRANSCRIPTION FACTOR,NUCLEAR HORMONE RECEPTOR,DRUGGABLE GENOME,KINASE
ESR1	cellular response to oxygen-containing compound (GO:1901701)	0.757261	DOCETAXEL	not indicated	PharmGKB,FDA	CLINICALLY ACTIONABLE,TRANSCRIPTION FACTOR BINDING,DRUG RESISTANCE,TRANSCRIPTION FACTOR,NUCLEAR HORMONE RECEPTOR,DRUGGABLE GENOME,KINASE
ESR1	cellular response to oxygen-containing compound (GO:1901701)	0.757261	SYNTHETIC CONJUGATED ESTROGENS, B	agonist	ChemblInteractions	CLINICALLY ACTIONABLE,TRANSCRIPTION FACTOR BINDING,DRUG RESISTANCE,TRANSCRIPTION FACTOR,NUCLEAR HORMONE RECEPTOR,DRUGGABLE GENOME,KINASE
ESR1	cellular response to oxygen-containing compound (GO:1901701)	0.757261	CHEMBL354663	not indicated	DTC	CLINICALLY ACTIONABLE,TRANSCRIPTION FACTOR BINDING,DRUG RESISTANCE,TRANSCRIPTION FACTOR,NUCLEAR HORMONE RECEPTOR,DRUGGABLE GENOME,KINASE
ESR1	cellular response to oxygen-containing compound (GO:1901701)	0.757261	ENDOSULFAN	not indicated	DTC	CLINICALLY ACTIONABLE,TRANSCRIPTION FACTOR BINDING,DRUG RESISTANCE,TRANSCRIPTION FACTOR,NUCLEAR HORMONE RECEPTOR,DRUGGABLE GENOME,KINASE
ESR1	cellular response to oxygen-containing compound (GO:1901701)	0.757261	4-METHYLBENZOIC ACID METHYL ESTER	not indicated	DTC	CLINICALLY ACTIONABLE,TRANSCRIPTION FACTOR BINDING,DRUG RESISTANCE,TRANSCRIPTION FACTOR,NUCLEAR HORMONE RECEPTOR,DRUGGABLE GENOME,KINASE
ESR1	cellular response to oxygen-containing compound (GO:1901701)	0.757261	OXYTETRACYCLINE HYDROCHLORIDE	not indicated	DTC	CLINICALLY ACTIONABLE,TRANSCRIPTION FACTOR BINDING,DRUG RESISTANCE,TRANSCRIPTION FACTOR,NUCLEAR HORMONE RECEPTOR,DRUGGABLE GENOME,KINASE
ESR1	cellular response to oxygen-containing compound (GO:1901701)	0.757261	PUERARIN	not indicated	DTC	CLINICALLY ACTIONABLE,TRANSCRIPTION FACTOR BINDING,DRUG RESISTANCE,TRANSCRIPTION FACTOR,NUCLEAR HORMONE RECEPTOR,DRUGGABLE GENOME,KINASE
ESR1	cellular response to oxygen-containing compound (GO:1901701)	0.757261	BENZODODECINIUM CHLORIDE	not indicated	DTC	CLINICALLY ACTIONABLE,TRANSCRIPTION FACTOR BINDING,DRUG RESISTANCE,TRANSCRIPTION FACTOR,NUCLEAR HORMONE RECEPTOR,DRUGGABLE GENOME,KINASE
ESR1	cellular response to oxygen-containing compound (GO:1901701)	0.757261	MEDROXYPROGESTERONE ACETATE	not indicated	PharmGKB	CLINICALLY ACTIONABLE,TRANSCRIPTION FACTOR BINDING,DRUG RESISTANCE,TRANSCRIPTION FACTOR,NUCLEAR HORMONE RECEPTOR,DRUGGABLE GENOME,KINASE
ESR1	cellular response to oxygen-containing compound (GO:1901701)	0.757261	CISPLATIN	not indicated	PharmGKB	CLINICALLY ACTIONABLE,TRANSCRIPTION FACTOR BINDING,DRUG RESISTANCE,TRANSCRIPTION FACTOR,NUCLEAR HORMONE RECEPTOR,DRUGGABLE GENOME,KINASE
ESR1	cellular response to oxygen-containing compound (GO:1901701)	0.757261	DIENOGEST	not indicated	TdgClinicalTrial	CLINICALLY ACTIONABLE,TRANSCRIPTION FACTOR BINDING,DRUG RESISTANCE,TRANSCRIPTION FACTOR,NUCLEAR HORMONE RECEPTOR,DRUGGABLE GENOME,KINASE
ESR1	cellular response to oxygen-containing compound (GO:1901701)	0.757261	PROMESTRIENE	not indicated	TTD	CLINICALLY ACTIONABLE,TRANSCRIPTION FACTOR BINDING,DRUG RESISTANCE,TRANSCRIPTION FACTOR,NUCLEAR HORMONE RECEPTOR,DRUGGABLE GENOME,KINASE
ESR1	cellular response to oxygen-containing compound (GO:1901701)	0.757261	NERATINIB	not indicated	PharmGKB,FDA	CLINICALLY ACTIONABLE,TRANSCRIPTION FACTOR BINDING,DRUG RESISTANCE,TRANSCRIPTION FACTOR,NUCLEAR HORMONE RECEPTOR,DRUGGABLE GENOME,KINASE
ESR1	cellular response to oxygen-containing compound (GO:1901701)	0.757261	APIGENIN	not indicated	DTC	CLINICALLY ACTIONABLE,TRANSCRIPTION FACTOR BINDING,DRUG RESISTANCE,TRANSCRIPTION FACTOR,NUCLEAR HORMONE RECEPTOR,DRUGGABLE GENOME,KINASE
ESR1	cellular response to oxygen-containing compound (GO:1901701)	0.757261	CHEMBL503990	not indicated	DTC	CLINICALLY ACTIONABLE,TRANSCRIPTION FACTOR BINDING,DRUG RESISTANCE,TRANSCRIPTION FACTOR,NUCLEAR HORMONE RECEPTOR,DRUGGABLE GENOME,KINASE
ESR1	cellular response to oxygen-containing compound (GO:1901701)	0.757261	MELATONIN	antagonist	DrugBank	CLINICALLY ACTIONABLE,TRANSCRIPTION FACTOR BINDING,DRUG RESISTANCE,TRANSCRIPTION FACTOR,NUCLEAR HORMONE RECEPTOR,DRUGGABLE GENOME,KINASE
ESR1	cellular response to oxygen-containing compound (GO:1901701)	0.757261	CAMPHOR	not indicated	DTC	CLINICALLY ACTIONABLE,TRANSCRIPTION FACTOR BINDING,DRUG RESISTANCE,TRANSCRIPTION FACTOR,NUCLEAR HORMONE RECEPTOR,DRUGGABLE GENOME,KINASE
ESR1	cellular response to oxygen-containing compound (GO:1901701)	0.757261	AFIMOXIFENE	agonist	GuideToPharmacology	CLINICALLY ACTIONABLE,TRANSCRIPTION FACTOR BINDING,DRUG RESISTANCE,TRANSCRIPTION FACTOR,NUCLEAR HORMONE RECEPTOR,DRUGGABLE GENOME,KINASE
ESR1	cellular response to oxygen-containing compound (GO:1901701)	0.757261	PRINABEREL	agonist	GuideToPharmacology	CLINICALLY ACTIONABLE,TRANSCRIPTION FACTOR BINDING,DRUG RESISTANCE,TRANSCRIPTION FACTOR,NUCLEAR HORMONE RECEPTOR,DRUGGABLE GENOME,KINASE
ESR1	cellular response to oxygen-containing compound (GO:1901701)	0.757261	ESTROPIPATE	agonist	DrugBank,ChemblInteractions,TTD	CLINICALLY ACTIONABLE,TRANSCRIPTION FACTOR BINDING,DRUG RESISTANCE,TRANSCRIPTION FACTOR,NUCLEAR HORMONE RECEPTOR,DRUGGABLE GENOME,KINASE
ESR1	cellular response to oxygen-containing compound (GO:1901701)	0.757261	ALOE-EMODIN	not indicated	DTC	CLINICALLY ACTIONABLE,TRANSCRIPTION FACTOR BINDING,DRUG RESISTANCE,TRANSCRIPTION FACTOR,NUCLEAR HORMONE RECEPTOR,DRUGGABLE GENOME,KINASE
ESR1	cellular response to oxygen-containing compound (GO:1901701)	0.757261	GLYCITEIN	not indicated	DTC	CLINICALLY ACTIONABLE,TRANSCRIPTION FACTOR BINDING,DRUG RESISTANCE,TRANSCRIPTION FACTOR,NUCLEAR HORMONE RECEPTOR,DRUGGABLE GENOME,KINASE
ESR1	cellular response to oxygen-containing compound (GO:1901701)	0.757261	METHYLTESTOSTERONE	not indicated	DTC,DrugBank	CLINICALLY ACTIONABLE,TRANSCRIPTION FACTOR BINDING,DRUG RESISTANCE,TRANSCRIPTION FACTOR,NUCLEAR HORMONE RECEPTOR,DRUGGABLE GENOME,KINASE
ESR1	cellular response to oxygen-containing compound (GO:1901701)	0.757261	EVEROLIMUS	not indicated	CGI,PharmGKB,FDA	CLINICALLY ACTIONABLE,TRANSCRIPTION FACTOR BINDING,DRUG RESISTANCE,TRANSCRIPTION FACTOR,NUCLEAR HORMONE RECEPTOR,DRUGGABLE GENOME,KINASE
ESR1	cellular response to oxygen-containing compound (GO:1901701)	0.757261	ALACHLOR	not indicated	DTC	CLINICALLY ACTIONABLE,TRANSCRIPTION FACTOR BINDING,DRUG RESISTANCE,TRANSCRIPTION FACTOR,NUCLEAR HORMONE RECEPTOR,DRUGGABLE GENOME,KINASE
ESR1	cellular response to oxygen-containing compound (GO:1901701)	0.757261	ALFADEX	not indicated	DTC	CLINICALLY ACTIONABLE,TRANSCRIPTION FACTOR BINDING,DRUG RESISTANCE,TRANSCRIPTION FACTOR,NUCLEAR HORMONE RECEPTOR,DRUGGABLE GENOME,KINASE
ESR1	cellular response to oxygen-containing compound (GO:1901701)	0.757261	DOMIPHEN BROMIDE	not indicated	DTC	CLINICALLY ACTIONABLE,TRANSCRIPTION FACTOR BINDING,DRUG RESISTANCE,TRANSCRIPTION FACTOR,NUCLEAR HORMONE RECEPTOR,DRUGGABLE GENOME,KINASE
ESR1	cellular response to oxygen-containing compound (GO:1901701)	0.757261	MITOTANE	not indicated	DrugBank,TTD	CLINICALLY ACTIONABLE,TRANSCRIPTION FACTOR BINDING,DRUG RESISTANCE,TRANSCRIPTION FACTOR,NUCLEAR HORMONE RECEPTOR,DRUGGABLE GENOME,KINASE
ESR1	cellular response to oxygen-containing compound (GO:1901701)	0.757261	ETHYLENEDIAMINE	not indicated	DTC	CLINICALLY ACTIONABLE,TRANSCRIPTION FACTOR BINDING,DRUG RESISTANCE,TRANSCRIPTION FACTOR,NUCLEAR HORMONE RECEPTOR,DRUGGABLE GENOME,KINASE
ESR1	cellular response to oxygen-containing compound (GO:1901701)	0.757261	LEFLUNOMIDE	not indicated	PharmGKB	CLINICALLY ACTIONABLE,TRANSCRIPTION FACTOR BINDING,DRUG RESISTANCE,TRANSCRIPTION FACTOR,NUCLEAR HORMONE RECEPTOR,DRUGGABLE GENOME,KINASE
ESR1	cellular response to oxygen-containing compound (GO:1901701)	0.757261	BORIC ACID	not indicated	DTC	CLINICALLY ACTIONABLE,TRANSCRIPTION FACTOR BINDING,DRUG RESISTANCE,TRANSCRIPTION FACTOR,NUCLEAR HORMONE RECEPTOR,DRUGGABLE GENOME,KINASE
ESR1	cellular response to oxygen-containing compound (GO:1901701)	0.757261	ESTRADIOL VALERATE	agonist	ChemblInteractions	CLINICALLY ACTIONABLE,TRANSCRIPTION FACTOR BINDING,DRUG RESISTANCE,TRANSCRIPTION FACTOR,NUCLEAR HORMONE RECEPTOR,DRUGGABLE GENOME,KINASE
ESR1	cellular response to oxygen-containing compound (GO:1901701)	0.757261	IODINE	not indicated	TdgClinicalTrial	CLINICALLY ACTIONABLE,TRANSCRIPTION FACTOR BINDING,DRUG RESISTANCE,TRANSCRIPTION FACTOR,NUCLEAR HORMONE RECEPTOR,DRUGGABLE GENOME,KINASE
ESR1	cellular response to oxygen-containing compound (GO:1901701)	0.757261	PHENYLMERCURIC ACETATE	not indicated	DTC	CLINICALLY ACTIONABLE,TRANSCRIPTION FACTOR BINDING,DRUG RESISTANCE,TRANSCRIPTION FACTOR,NUCLEAR HORMONE RECEPTOR,DRUGGABLE GENOME,KINASE
ESR1	cellular response to oxygen-containing compound (GO:1901701)	0.757261	DICHLOROPHEN	not indicated	DTC	CLINICALLY ACTIONABLE,TRANSCRIPTION FACTOR BINDING,DRUG RESISTANCE,TRANSCRIPTION FACTOR,NUCLEAR HORMONE RECEPTOR,DRUGGABLE GENOME,KINASE
ESR1	cellular response to oxygen-containing compound (GO:1901701)	0.757261	ACETOCHLOR	not indicated	DTC	CLINICALLY ACTIONABLE,TRANSCRIPTION FACTOR BINDING,DRUG RESISTANCE,TRANSCRIPTION FACTOR,NUCLEAR HORMONE RECEPTOR,DRUGGABLE GENOME,KINASE
ESR1	cellular response to oxygen-containing compound (GO:1901701)	0.757261	4-TRIETHYLGERMYLPHENOL	not indicated	DTC	CLINICALLY ACTIONABLE,TRANSCRIPTION FACTOR BINDING,DRUG RESISTANCE,TRANSCRIPTION FACTOR,NUCLEAR HORMONE RECEPTOR,DRUGGABLE GENOME,KINASE
ESR1	cellular response to oxygen-containing compound (GO:1901701)	0.757261	GUGGULSTERONE	not indicated	DTC	CLINICALLY ACTIONABLE,TRANSCRIPTION FACTOR BINDING,DRUG RESISTANCE,TRANSCRIPTION FACTOR,NUCLEAR HORMONE RECEPTOR,DRUGGABLE GENOME,KINASE
ESR1	cellular response to oxygen-containing compound (GO:1901701)	0.757261	MERCURIC CHLORIDE	not indicated	DTC	CLINICALLY ACTIONABLE,TRANSCRIPTION FACTOR BINDING,DRUG RESISTANCE,TRANSCRIPTION FACTOR,NUCLEAR HORMONE RECEPTOR,DRUGGABLE GENOME,KINASE
ESR1	cellular response to oxygen-containing compound (GO:1901701)	0.757261	ZIRAM	not indicated	DTC	CLINICALLY ACTIONABLE,TRANSCRIPTION FACTOR BINDING,DRUG RESISTANCE,TRANSCRIPTION FACTOR,NUCLEAR HORMONE RECEPTOR,DRUGGABLE GENOME,KINASE
ESR1	cellular response to oxygen-containing compound (GO:1901701)	0.757261	ARSANILIC ACID	not indicated	DTC	CLINICALLY ACTIONABLE,TRANSCRIPTION FACTOR BINDING,DRUG RESISTANCE,TRANSCRIPTION FACTOR,NUCLEAR HORMONE RECEPTOR,DRUGGABLE GENOME,KINASE
ESR1	cellular response to oxygen-containing compound (GO:1901701)	0.757261	CHEMBL222501	not indicated	DrugBank	CLINICALLY ACTIONABLE,TRANSCRIPTION FACTOR BINDING,DRUG RESISTANCE,TRANSCRIPTION FACTOR,NUCLEAR HORMONE RECEPTOR,DRUGGABLE GENOME,KINASE
ESR1	cellular response to oxygen-containing compound (GO:1901701)	0.757261	MEGESTROL	not indicated	TdgClinicalTrial,TEND	CLINICALLY ACTIONABLE,TRANSCRIPTION FACTOR BINDING,DRUG RESISTANCE,TRANSCRIPTION FACTOR,NUCLEAR HORMONE RECEPTOR,DRUGGABLE GENOME,KINASE
ESR1	cellular response to oxygen-containing compound (GO:1901701)	0.757261	CHEMBL221047	not indicated	DTC	CLINICALLY ACTIONABLE,TRANSCRIPTION FACTOR BINDING,DRUG RESISTANCE,TRANSCRIPTION FACTOR,NUCLEAR HORMONE RECEPTOR,DRUGGABLE GENOME,KINASE
ESR1	cellular response to oxygen-containing compound (GO:1901701)	0.757261	LY2245461	modulator	ChemblInteractions	CLINICALLY ACTIONABLE,TRANSCRIPTION FACTOR BINDING,DRUG RESISTANCE,TRANSCRIPTION FACTOR,NUCLEAR HORMONE RECEPTOR,DRUGGABLE GENOME,KINASE
ESR1	cellular response to oxygen-containing compound (GO:1901701)	0.757261	GOSSYPOL	not indicated	DTC	CLINICALLY ACTIONABLE,TRANSCRIPTION FACTOR BINDING,DRUG RESISTANCE,TRANSCRIPTION FACTOR,NUCLEAR HORMONE RECEPTOR,DRUGGABLE GENOME,KINASE
ESR1	cellular response to oxygen-containing compound (GO:1901701)	0.757261	CHEMBL1579130	not indicated	DTC	CLINICALLY ACTIONABLE,TRANSCRIPTION FACTOR BINDING,DRUG RESISTANCE,TRANSCRIPTION FACTOR,NUCLEAR HORMONE RECEPTOR,DRUGGABLE GENOME,KINASE
ESR1	cellular response to oxygen-containing compound (GO:1901701)	0.757261	GENTIAN VIOLET	not indicated	DTC	CLINICALLY ACTIONABLE,TRANSCRIPTION FACTOR BINDING,DRUG RESISTANCE,TRANSCRIPTION FACTOR,NUCLEAR HORMONE RECEPTOR,DRUGGABLE GENOME,KINASE
ESR1	cellular response to oxygen-containing compound (GO:1901701)	0.757261	PENTABROMOPHENOL	not indicated	DTC	CLINICALLY ACTIONABLE,TRANSCRIPTION FACTOR BINDING,DRUG RESISTANCE,TRANSCRIPTION FACTOR,NUCLEAR HORMONE RECEPTOR,DRUGGABLE GENOME,KINASE
ESR1	cellular response to oxygen-containing compound (GO:1901701)	0.757261	FENRETINIDE	not indicated	DTC	CLINICALLY ACTIONABLE,TRANSCRIPTION FACTOR BINDING,DRUG RESISTANCE,TRANSCRIPTION FACTOR,NUCLEAR HORMONE RECEPTOR,DRUGGABLE GENOME,KINASE
ESR1	cellular response to oxygen-containing compound (GO:1901701)	0.757261	POLYESTRADIOL PHOSPHATE	agonist	ChemblInteractions	CLINICALLY ACTIONABLE,TRANSCRIPTION FACTOR BINDING,DRUG RESISTANCE,TRANSCRIPTION FACTOR,NUCLEAR HORMONE RECEPTOR,DRUGGABLE GENOME,KINASE
ESR1	cellular response to oxygen-containing compound (GO:1901701)	0.757261	ENDOXIFEN	not indicated	DTC,ClearityFoundationClinicalTrial,TTD	CLINICALLY ACTIONABLE,TRANSCRIPTION FACTOR BINDING,DRUG RESISTANCE,TRANSCRIPTION FACTOR,NUCLEAR HORMONE RECEPTOR,DRUGGABLE GENOME,KINASE
ESR1	cellular response to oxygen-containing compound (GO:1901701)	0.757261	CHLORANIL	not indicated	DTC	CLINICALLY ACTIONABLE,TRANSCRIPTION FACTOR BINDING,DRUG RESISTANCE,TRANSCRIPTION FACTOR,NUCLEAR HORMONE RECEPTOR,DRUGGABLE GENOME,KINASE
ESR1	cellular response to oxygen-containing compound (GO:1901701)	0.757261	TESTOSTERONE	inhibitor	DTC,DrugBank	CLINICALLY ACTIONABLE,TRANSCRIPTION FACTOR BINDING,DRUG RESISTANCE,TRANSCRIPTION FACTOR,NUCLEAR HORMONE RECEPTOR,DRUGGABLE GENOME,KINASE
ESR1	cellular response to oxygen-containing compound (GO:1901701)	0.757261	ALLYLESTRENOL	agonist	DrugBank	CLINICALLY ACTIONABLE,TRANSCRIPTION FACTOR BINDING,DRUG RESISTANCE,TRANSCRIPTION FACTOR,NUCLEAR HORMONE RECEPTOR,DRUGGABLE GENOME,KINASE
ESR1	cellular response to oxygen-containing compound (GO:1901701)	0.757261	DIARYLPROPIONITRILE	agonist	GuideToPharmacology	CLINICALLY ACTIONABLE,TRANSCRIPTION FACTOR BINDING,DRUG RESISTANCE,TRANSCRIPTION FACTOR,NUCLEAR HORMONE RECEPTOR,DRUGGABLE GENOME,KINASE
ESR1	cellular response to oxygen-containing compound (GO:1901701)	0.757261	TAMOXIFEN CITRATE	modulator	DTC,ChemblInteractions	CLINICALLY ACTIONABLE,TRANSCRIPTION FACTOR BINDING,DRUG RESISTANCE,TRANSCRIPTION FACTOR,NUCLEAR HORMONE RECEPTOR,DRUGGABLE GENOME,KINASE
ESR1	cellular response to oxygen-containing compound (GO:1901701)	0.757261	PRASTERONE	binder	DrugBank	CLINICALLY ACTIONABLE,TRANSCRIPTION FACTOR BINDING,DRUG RESISTANCE,TRANSCRIPTION FACTOR,NUCLEAR HORMONE RECEPTOR,DRUGGABLE GENOME,KINASE
ESR1	cellular response to oxygen-containing compound (GO:1901701)	0.757261	HYDRAMETHYLNON	not indicated	DTC	CLINICALLY ACTIONABLE,TRANSCRIPTION FACTOR BINDING,DRUG RESISTANCE,TRANSCRIPTION FACTOR,NUCLEAR HORMONE RECEPTOR,DRUGGABLE GENOME,KINASE
ESR1	cellular response to oxygen-containing compound (GO:1901701)	0.757261	RESVERATROL	not indicated	DTC,DrugBank	CLINICALLY ACTIONABLE,TRANSCRIPTION FACTOR BINDING,DRUG RESISTANCE,TRANSCRIPTION FACTOR,NUCLEAR HORMONE RECEPTOR,DRUGGABLE GENOME,KINASE
ESR1	cellular response to oxygen-containing compound (GO:1901701)	0.757261	CADMIUM DICHLORIDE	not indicated	DTC	CLINICALLY ACTIONABLE,TRANSCRIPTION FACTOR BINDING,DRUG RESISTANCE,TRANSCRIPTION FACTOR,NUCLEAR HORMONE RECEPTOR,DRUGGABLE GENOME,KINASE
ESR1	cellular response to oxygen-containing compound (GO:1901701)	0.757261	CATECHOL	not indicated	DTC	CLINICALLY ACTIONABLE,TRANSCRIPTION FACTOR BINDING,DRUG RESISTANCE,TRANSCRIPTION FACTOR,NUCLEAR HORMONE RECEPTOR,DRUGGABLE GENOME,KINASE
ESR1	cellular response to oxygen-containing compound (GO:1901701)	0.757261	GESTRINONE	agonist	DrugBank,TTD	CLINICALLY ACTIONABLE,TRANSCRIPTION FACTOR BINDING,DRUG RESISTANCE,TRANSCRIPTION FACTOR,NUCLEAR HORMONE RECEPTOR,DRUGGABLE GENOME,KINASE
ESR1	cellular response to oxygen-containing compound (GO:1901701)	0.757261	DOXYCYCLINE	not indicated	PharmGKB	CLINICALLY ACTIONABLE,TRANSCRIPTION FACTOR BINDING,DRUG RESISTANCE,TRANSCRIPTION FACTOR,NUCLEAR HORMONE RECEPTOR,DRUGGABLE GENOME,KINASE
ESR1	cellular response to oxygen-containing compound (GO:1901701)	0.757261	CHEMBL1222035	not indicated	DTC	CLINICALLY ACTIONABLE,TRANSCRIPTION FACTOR BINDING,DRUG RESISTANCE,TRANSCRIPTION FACTOR,NUCLEAR HORMONE RECEPTOR,DRUGGABLE GENOME,KINASE
ESR1	cellular response to oxygen-containing compound (GO:1901701)	0.757261	CHEMBL329673	not indicated	DTC	CLINICALLY ACTIONABLE,TRANSCRIPTION FACTOR BINDING,DRUG RESISTANCE,TRANSCRIPTION FACTOR,NUCLEAR HORMONE RECEPTOR,DRUGGABLE GENOME,KINASE
ESR1	cellular response to oxygen-containing compound (GO:1901701)	0.757261	RETINOL	not indicated	DTC	CLINICALLY ACTIONABLE,TRANSCRIPTION FACTOR BINDING,DRUG RESISTANCE,TRANSCRIPTION FACTOR,NUCLEAR HORMONE RECEPTOR,DRUGGABLE GENOME,KINASE
ESR1	cellular response to oxygen-containing compound (GO:1901701)	0.757261	TRIAMTERENE	not indicated	DTC	CLINICALLY ACTIONABLE,TRANSCRIPTION FACTOR BINDING,DRUG RESISTANCE,TRANSCRIPTION FACTOR,NUCLEAR HORMONE RECEPTOR,DRUGGABLE GENOME,KINASE
ESR1	cellular response to oxygen-containing compound (GO:1901701)	0.757261	ESTRAMUSTINE	agonist	DrugBank	CLINICALLY ACTIONABLE,TRANSCRIPTION FACTOR BINDING,DRUG RESISTANCE,TRANSCRIPTION FACTOR,NUCLEAR HORMONE RECEPTOR,DRUGGABLE GENOME,KINASE
ESR1	cellular response to oxygen-containing compound (GO:1901701)	0.757261	SULFENTRAZONE	not indicated	DTC	CLINICALLY ACTIONABLE,TRANSCRIPTION FACTOR BINDING,DRUG RESISTANCE,TRANSCRIPTION FACTOR,NUCLEAR HORMONE RECEPTOR,DRUGGABLE GENOME,KINASE
ESR1	cellular response to oxygen-containing compound (GO:1901701)	0.757261	STANOZOLOL	agonist	GuideToPharmacology	CLINICALLY ACTIONABLE,TRANSCRIPTION FACTOR BINDING,DRUG RESISTANCE,TRANSCRIPTION FACTOR,NUCLEAR HORMONE RECEPTOR,DRUGGABLE GENOME,KINASE
ESR1	cellular response to oxygen-containing compound (GO:1901701)	0.757261	HYDROXYPROGESTERONE	not indicated	DTC	CLINICALLY ACTIONABLE,TRANSCRIPTION FACTOR BINDING,DRUG RESISTANCE,TRANSCRIPTION FACTOR,NUCLEAR HORMONE RECEPTOR,DRUGGABLE GENOME,KINASE
ESR1	cellular response to oxygen-containing compound (GO:1901701)	0.757261	RETINAL	not indicated	DTC	CLINICALLY ACTIONABLE,TRANSCRIPTION FACTOR BINDING,DRUG RESISTANCE,TRANSCRIPTION FACTOR,NUCLEAR HORMONE RECEPTOR,DRUGGABLE GENOME,KINASE
ESR1	cellular response to oxygen-containing compound (GO:1901701)	0.757261	PYRITHIONE ZINC	not indicated	DTC	CLINICALLY ACTIONABLE,TRANSCRIPTION FACTOR BINDING,DRUG RESISTANCE,TRANSCRIPTION FACTOR,NUCLEAR HORMONE RECEPTOR,DRUGGABLE GENOME,KINASE
ESR1	cellular response to oxygen-containing compound (GO:1901701)	0.757261	CHOLECALCIFEROL	not indicated	DTC	CLINICALLY ACTIONABLE,TRANSCRIPTION FACTOR BINDING,DRUG RESISTANCE,TRANSCRIPTION FACTOR,NUCLEAR HORMONE RECEPTOR,DRUGGABLE GENOME,KINASE
ESR1	cellular response to oxygen-containing compound (GO:1901701)	0.757261	LAPATINIB	not indicated	PharmGKB,FDA	CLINICALLY ACTIONABLE,TRANSCRIPTION FACTOR BINDING,DRUG RESISTANCE,TRANSCRIPTION FACTOR,NUCLEAR HORMONE RECEPTOR,DRUGGABLE GENOME,KINASE
ESR1	cellular response to oxygen-containing compound (GO:1901701)	0.757261	CHEMBL2313445	not indicated	DTC	CLINICALLY ACTIONABLE,TRANSCRIPTION FACTOR BINDING,DRUG RESISTANCE,TRANSCRIPTION FACTOR,NUCLEAR HORMONE RECEPTOR,DRUGGABLE GENOME,KINASE
ESR1	cellular response to oxygen-containing compound (GO:1901701)	0.757261	DOBUTAMINE	not indicated	DrugBank	CLINICALLY ACTIONABLE,TRANSCRIPTION FACTOR BINDING,DRUG RESISTANCE,TRANSCRIPTION FACTOR,NUCLEAR HORMONE RECEPTOR,DRUGGABLE GENOME,KINASE
ESR1	cellular response to oxygen-containing compound (GO:1901701)	0.757261	NARINGENIN	not indicated	DrugBank	CLINICALLY ACTIONABLE,TRANSCRIPTION FACTOR BINDING,DRUG RESISTANCE,TRANSCRIPTION FACTOR,NUCLEAR HORMONE RECEPTOR,DRUGGABLE GENOME,KINASE
ESR1	cellular response to oxygen-containing compound (GO:1901701)	0.757261	ETHYNODIOL DIACETATE	agonist	DrugBank	CLINICALLY ACTIONABLE,TRANSCRIPTION FACTOR BINDING,DRUG RESISTANCE,TRANSCRIPTION FACTOR,NUCLEAR HORMONE RECEPTOR,DRUGGABLE GENOME,KINASE
ESR1	cellular response to oxygen-containing compound (GO:1901701)	0.757261	QUERCETIN	not indicated	DrugBank	CLINICALLY ACTIONABLE,TRANSCRIPTION FACTOR BINDING,DRUG RESISTANCE,TRANSCRIPTION FACTOR,NUCLEAR HORMONE RECEPTOR,DRUGGABLE GENOME,KINASE
ESR1	cellular response to oxygen-containing compound (GO:1901701)	0.757261	PERMETHRIN	not indicated	DrugBank	CLINICALLY ACTIONABLE,TRANSCRIPTION FACTOR BINDING,DRUG RESISTANCE,TRANSCRIPTION FACTOR,NUCLEAR HORMONE RECEPTOR,DRUGGABLE GENOME,KINASE
ESR1	cellular response to oxygen-containing compound (GO:1901701)	0.757261	PYRAZOLE	not indicated	DrugBank	CLINICALLY ACTIONABLE,TRANSCRIPTION FACTOR BINDING,DRUG RESISTANCE,TRANSCRIPTION FACTOR,NUCLEAR HORMONE RECEPTOR,DRUGGABLE GENOME,KINASE
ESR1	cellular response to oxygen-containing compound (GO:1901701)	0.757261	EQUILIN	not indicated	DrugBank	CLINICALLY ACTIONABLE,TRANSCRIPTION FACTOR BINDING,DRUG RESISTANCE,TRANSCRIPTION FACTOR,NUCLEAR HORMONE RECEPTOR,DRUGGABLE GENOME,KINASE
ESR1	cellular response to oxygen-containing compound (GO:1901701)	0.757261	BETA-NAPHTHOFLAVONE	not indicated	DrugBank	CLINICALLY ACTIONABLE,TRANSCRIPTION FACTOR BINDING,DRUG RESISTANCE,TRANSCRIPTION FACTOR,NUCLEAR HORMONE RECEPTOR,DRUGGABLE GENOME,KINASE
ESR1	cellular response to oxygen-containing compound (GO:1901701)	0.757261	EUGENOL	not indicated	DrugBank	CLINICALLY ACTIONABLE,TRANSCRIPTION FACTOR BINDING,DRUG RESISTANCE,TRANSCRIPTION FACTOR,NUCLEAR HORMONE RECEPTOR,DRUGGABLE GENOME,KINASE
ESR1	cellular response to oxygen-containing compound (GO:1901701)	0.757261	OXYBENZONE	not indicated	DrugBank	CLINICALLY ACTIONABLE,TRANSCRIPTION FACTOR BINDING,DRUG RESISTANCE,TRANSCRIPTION FACTOR,NUCLEAR HORMONE RECEPTOR,DRUGGABLE GENOME,KINASE
ESR1	cellular response to oxygen-containing compound (GO:1901701)	0.757261	ENZACAMENE	not indicated	DrugBank	CLINICALLY ACTIONABLE,TRANSCRIPTION FACTOR BINDING,DRUG RESISTANCE,TRANSCRIPTION FACTOR,NUCLEAR HORMONE RECEPTOR,DRUGGABLE GENOME,KINASE
ESR1	cellular response to oxygen-containing compound (GO:1901701)	0.757261	ERTEBEREL	not indicated	DrugBank	CLINICALLY ACTIONABLE,TRANSCRIPTION FACTOR BINDING,DRUG RESISTANCE,TRANSCRIPTION FACTOR,NUCLEAR HORMONE RECEPTOR,DRUGGABLE GENOME,KINASE
ESR1	cellular response to oxygen-containing compound (GO:1901701)	0.757261	LINDANE	not indicated	DrugBank	CLINICALLY ACTIONABLE,TRANSCRIPTION FACTOR BINDING,DRUG RESISTANCE,TRANSCRIPTION FACTOR,NUCLEAR HORMONE RECEPTOR,DRUGGABLE GENOME,KINASE
ESR1	cellular response to oxygen-containing compound (GO:1901701)	0.757261	RACTOPAMINE	not indicated	DrugBank	CLINICALLY ACTIONABLE,TRANSCRIPTION FACTOR BINDING,DRUG RESISTANCE,TRANSCRIPTION FACTOR,NUCLEAR HORMONE RECEPTOR,DRUGGABLE GENOME,KINASE
ESR1	cellular response to oxygen-containing compound (GO:1901701)	0.757261	METHYLDOPA	cofactor	DrugBank	CLINICALLY ACTIONABLE,TRANSCRIPTION FACTOR BINDING,DRUG RESISTANCE,TRANSCRIPTION FACTOR,NUCLEAR HORMONE RECEPTOR,DRUGGABLE GENOME,KINASE
ESR1	cellular response to oxygen-containing compound (GO:1901701)	0.757261	OCTOCRYLENE	not indicated	DrugBank	CLINICALLY ACTIONABLE,TRANSCRIPTION FACTOR BINDING,DRUG RESISTANCE,TRANSCRIPTION FACTOR,NUCLEAR HORMONE RECEPTOR,DRUGGABLE GENOME,KINASE
ESR1	cellular response to oxygen-containing compound (GO:1901701)	0.757261	HOMOSALATE	not indicated	DrugBank	CLINICALLY ACTIONABLE,TRANSCRIPTION FACTOR BINDING,DRUG RESISTANCE,TRANSCRIPTION FACTOR,NUCLEAR HORMONE RECEPTOR,DRUGGABLE GENOME,KINASE
ESR1	cellular response to oxygen-containing compound (GO:1901701)	0.757261	NORETHYNODREL	not indicated	DrugBank	CLINICALLY ACTIONABLE,TRANSCRIPTION FACTOR BINDING,DRUG RESISTANCE,TRANSCRIPTION FACTOR,NUCLEAR HORMONE RECEPTOR,DRUGGABLE GENOME,KINASE
ESR1	cellular response to oxygen-containing compound (GO:1901701)	0.757261	BENZOPHENONE	not indicated	DrugBank	CLINICALLY ACTIONABLE,TRANSCRIPTION FACTOR BINDING,DRUG RESISTANCE,TRANSCRIPTION FACTOR,NUCLEAR HORMONE RECEPTOR,DRUGGABLE GENOME,KINASE
ESR1	cellular response to oxygen-containing compound (GO:1901701)	0.757261	CHEMBL3275971	not indicated	DrugBank	CLINICALLY ACTIONABLE,TRANSCRIPTION FACTOR BINDING,DRUG RESISTANCE,TRANSCRIPTION FACTOR,NUCLEAR HORMONE RECEPTOR,DRUGGABLE GENOME,KINASE
ESR1	cellular response to oxygen-containing compound (GO:1901701)	0.757261	CHEMBL180300	not indicated	DrugBank	CLINICALLY ACTIONABLE,TRANSCRIPTION FACTOR BINDING,DRUG RESISTANCE,TRANSCRIPTION FACTOR,NUCLEAR HORMONE RECEPTOR,DRUGGABLE GENOME,KINASE
ESR1	cellular response to oxygen-containing compound (GO:1901701)	0.757261	2-AMINO-1-METHYL-6- PHENYLIMIDAZO[4,5- B]PYRIDINE	not indicated	DrugBank	CLINICALLY ACTIONABLE,TRANSCRIPTION FACTOR BINDING,DRUG RESISTANCE,TRANSCRIPTION FACTOR,NUCLEAR HORMONE RECEPTOR,DRUGGABLE GENOME,KINASE
ESR1	cellular response to oxygen-containing compound (GO:1901701)	0.757261	CHEMBL236718	not indicated	DrugBank	CLINICALLY ACTIONABLE,TRANSCRIPTION FACTOR BINDING,DRUG RESISTANCE,TRANSCRIPTION FACTOR,NUCLEAR HORMONE RECEPTOR,DRUGGABLE GENOME,KINASE
ESR1	cellular response to oxygen-containing compound (GO:1901701)	0.757261	PROPYL GALLATE	not indicated	DrugBank	CLINICALLY ACTIONABLE,TRANSCRIPTION FACTOR BINDING,DRUG RESISTANCE,TRANSCRIPTION FACTOR,NUCLEAR HORMONE RECEPTOR,DRUGGABLE GENOME,KINASE
ESR1	cellular response to oxygen-containing compound (GO:1901701)	0.757261	CHEMBL391910	not indicated	DrugBank	CLINICALLY ACTIONABLE,TRANSCRIPTION FACTOR BINDING,DRUG RESISTANCE,TRANSCRIPTION FACTOR,NUCLEAR HORMONE RECEPTOR,DRUGGABLE GENOME,KINASE
ESR1	cellular response to oxygen-containing compound (GO:1901701)	0.757261	CHEMBL193676	not indicated	DrugBank	CLINICALLY ACTIONABLE,TRANSCRIPTION FACTOR BINDING,DRUG RESISTANCE,TRANSCRIPTION FACTOR,NUCLEAR HORMONE RECEPTOR,DRUGGABLE GENOME,KINASE
ESR1	cellular response to oxygen-containing compound (GO:1901701)	0.757261	CHEMBL236086	not indicated	DrugBank	CLINICALLY ACTIONABLE,TRANSCRIPTION FACTOR BINDING,DRUG RESISTANCE,TRANSCRIPTION FACTOR,NUCLEAR HORMONE RECEPTOR,DRUGGABLE GENOME,KINASE
ESR1	cellular response to oxygen-containing compound (GO:1901701)	0.757261	ZINC CHLORIDE	binder	DrugBank	CLINICALLY ACTIONABLE,TRANSCRIPTION FACTOR BINDING,DRUG RESISTANCE,TRANSCRIPTION FACTOR,NUCLEAR HORMONE RECEPTOR,DRUGGABLE GENOME,KINASE
ESR1	cellular response to oxygen-containing compound (GO:1901701)	0.757261	CHEMBL181936	not indicated	DrugBank	CLINICALLY ACTIONABLE,TRANSCRIPTION FACTOR BINDING,DRUG RESISTANCE,TRANSCRIPTION FACTOR,NUCLEAR HORMONE RECEPTOR,DRUGGABLE GENOME,KINASE
ESR1	cellular response to oxygen-containing compound (GO:1901701)	0.757261	CHEMBL180792	not indicated	DrugBank	CLINICALLY ACTIONABLE,TRANSCRIPTION FACTOR BINDING,DRUG RESISTANCE,TRANSCRIPTION FACTOR,NUCLEAR HORMONE RECEPTOR,DRUGGABLE GENOME,KINASE
ESR1	cellular response to oxygen-containing compound (GO:1901701)	0.757261	ESTRADIOL BENZOATE	agonist	DrugBank	CLINICALLY ACTIONABLE,TRANSCRIPTION FACTOR BINDING,DRUG RESISTANCE,TRANSCRIPTION FACTOR,NUCLEAR HORMONE RECEPTOR,DRUGGABLE GENOME,KINASE
ESR1	cellular response to oxygen-containing compound (GO:1901701)	0.757261	CHEMBL1213270	not indicated	DrugBank	CLINICALLY ACTIONABLE,TRANSCRIPTION FACTOR BINDING,DRUG RESISTANCE,TRANSCRIPTION FACTOR,NUCLEAR HORMONE RECEPTOR,DRUGGABLE GENOME,KINASE
ESR1	cellular response to oxygen-containing compound (GO:1901701)	0.757261	RALOXIFENE CORE	not indicated	DrugBank	CLINICALLY ACTIONABLE,TRANSCRIPTION FACTOR BINDING,DRUG RESISTANCE,TRANSCRIPTION FACTOR,NUCLEAR HORMONE RECEPTOR,DRUGGABLE GENOME,KINASE
ESR1	cellular response to oxygen-containing compound (GO:1901701)	0.757261	CHEMBL304552	not indicated	DrugBank	CLINICALLY ACTIONABLE,TRANSCRIPTION FACTOR BINDING,DRUG RESISTANCE,TRANSCRIPTION FACTOR,NUCLEAR HORMONE RECEPTOR,DRUGGABLE GENOME,KINASE
ESR1	cellular response to oxygen-containing compound (GO:1901701)	0.757261	CHEMBL3559901	not indicated	DrugBank	CLINICALLY ACTIONABLE,TRANSCRIPTION FACTOR BINDING,DRUG RESISTANCE,TRANSCRIPTION FACTOR,NUCLEAR HORMONE RECEPTOR,DRUGGABLE GENOME,KINASE
ESR1	cellular response to oxygen-containing compound (GO:1901701)	0.757261	PHTHALIC ACID	not indicated	DrugBank	CLINICALLY ACTIONABLE,TRANSCRIPTION FACTOR BINDING,DRUG RESISTANCE,TRANSCRIPTION FACTOR,NUCLEAR HORMONE RECEPTOR,DRUGGABLE GENOME,KINASE
ESR1	cellular response to oxygen-containing compound (GO:1901701)	0.757261	CHEMBL223026	not indicated	DrugBank	CLINICALLY ACTIONABLE,TRANSCRIPTION FACTOR BINDING,DRUG RESISTANCE,TRANSCRIPTION FACTOR,NUCLEAR HORMONE RECEPTOR,DRUGGABLE GENOME,KINASE
ESR1	cellular response to oxygen-containing compound (GO:1901701)	0.757261	CHEMBL180517	not indicated	DrugBank	CLINICALLY ACTIONABLE,TRANSCRIPTION FACTOR BINDING,DRUG RESISTANCE,TRANSCRIPTION FACTOR,NUCLEAR HORMONE RECEPTOR,DRUGGABLE GENOME,KINASE
ESR1	cellular response to oxygen-containing compound (GO:1901701)	0.757261	CHEMBL180071	not indicated	DrugBank	CLINICALLY ACTIONABLE,TRANSCRIPTION FACTOR BINDING,DRUG RESISTANCE,TRANSCRIPTION FACTOR,NUCLEAR HORMONE RECEPTOR,DRUGGABLE GENOME,KINASE
ESR1	cellular response to oxygen-containing compound (GO:1901701)	0.757261	CHEMBL184151	not indicated	DrugBank	CLINICALLY ACTIONABLE,TRANSCRIPTION FACTOR BINDING,DRUG RESISTANCE,TRANSCRIPTION FACTOR,NUCLEAR HORMONE RECEPTOR,DRUGGABLE GENOME,KINASE
GPER1	cellular response to oxygen-containing compound (GO:1901701)	0.757261	TAMOXIFEN	agonist	GuideToPharmacology	DRUGGABLE GENOME,G PROTEIN COUPLED RECEPTOR,KINASE,TRANSCRIPTION FACTOR
GPER1	cellular response to oxygen-containing compound (GO:1901701)	0.757261	AFIMOXIFENE	agonist	GuideToPharmacology	DRUGGABLE GENOME,G PROTEIN COUPLED RECEPTOR,KINASE,TRANSCRIPTION FACTOR
GPER1	cellular response to oxygen-containing compound (GO:1901701)	0.757261	FULVESTRANT	agonist	GuideToPharmacology	DRUGGABLE GENOME,G PROTEIN COUPLED RECEPTOR,KINASE,TRANSCRIPTION FACTOR
GPER1	cellular response to oxygen-containing compound (GO:1901701)	0.757261	CHEMBL456145	not indicated	DrugBank	DRUGGABLE GENOME,G PROTEIN COUPLED RECEPTOR,KINASE,TRANSCRIPTION FACTOR
GPER1	cellular response to oxygen-containing compound (GO:1901701)	0.757261	RALOXIFENE	agonist	GuideToPharmacology	DRUGGABLE GENOME,G PROTEIN COUPLED RECEPTOR,KINASE,TRANSCRIPTION FACTOR
GPER1	cellular response to oxygen-containing compound (GO:1901701)	0.757261	ESTRADIOL	binder	DTC,DrugBank	DRUGGABLE GENOME,G PROTEIN COUPLED RECEPTOR,KINASE,TRANSCRIPTION FACTOR
GPER1	cellular response to oxygen-containing compound (GO:1901701)	0.757261	GENISTEIN	not indicated	DrugBank	DRUGGABLE GENOME,G PROTEIN COUPLED RECEPTOR,KINASE,TRANSCRIPTION FACTOR
GPER1	cellular response to oxygen-containing compound (GO:1901701)	0.757261	ESTRADIOL BENZOATE	not indicated	DrugBank	DRUGGABLE GENOME,G PROTEIN COUPLED RECEPTOR,KINASE,TRANSCRIPTION FACTOR
GAB2	phosphatidylinositol-3,4-bisphosphate binding (GO:0043325)	0.756975	FOSTAMATINIB	not indicated	DrugBank	KINASE
TMED6	Golgi organization (GO:0007030)	0.755397	CHEMBL184151	not indicated	DrugBank	not indicated
LRRC46	positive regulation of protein targeting to mitochondrion (GO:1903955)	0.755298	ZANUBRUTINIB	not indicated	DrugBank	not indicated
PLA2G10	long-chain fatty acid metabolic process (GO:0001676)	0.755172	VARESPLADIB	not indicated	DrugBank,TdgClinicalTrial	PHOSPHOLIPASE,ENZYME,DRUGGABLE GENOME
PLA2G10	long-chain fatty acid metabolic process (GO:0001676)	0.755172	VARESPLADIB METHYL	inhibitor	ChemblInteractions	PHOSPHOLIPASE,ENZYME,DRUGGABLE GENOME
ELP3	positive regulation of cell migration (GO:0030335)	0.754701	ZINC CHLORIDE	not indicated	DrugBank	ENZYME
F10	positive regulation of cell migration (GO:0030335)	0.754701	MELAGATRAN	not indicated	TTD	ENZYME,DRUGGABLE GENOME,PROTEASE
F10	positive regulation of cell migration (GO:0030335)	0.754701	EDOXABAN	inhibitor	DrugBank,TdgClinicalTrial,GuideToPharmacology	ENZYME,DRUGGABLE GENOME,PROTEASE
F10	positive regulation of cell migration (GO:0030335)	0.754701	RIVAROXABAN	antagonist	DTC,DrugBank,TdgClinicalTrial,ChemblInteractions,GuideToPharmacology,TTD	ENZYME,DRUGGABLE GENOME,PROTEASE
F10	positive regulation of cell migration (GO:0030335)	0.754701	IDRAPARINUX SODIUM	inhibitor	ChemblInteractions	ENZYME,DRUGGABLE GENOME,PROTEASE
F10	positive regulation of cell migration (GO:0030335)	0.754701	APIXABAN	inhibitor	DrugBank,TdgClinicalTrial,ChemblInteractions,GuideToPharmacology,TTD	ENZYME,DRUGGABLE GENOME,PROTEASE
F10	positive regulation of cell migration (GO:0030335)	0.754701	OTAMIXABAN	inhibitor	DrugBank,TdgClinicalTrial,GuideToPharmacology	ENZYME,DRUGGABLE GENOME,PROTEASE
F10	positive regulation of cell migration (GO:0030335)	0.754701	BETRIXABAN	inhibitor	DrugBank,TdgClinicalTrial,ChemblInteractions,GuideToPharmacology,TTD	ENZYME,DRUGGABLE GENOME,PROTEASE
F10	positive regulation of cell migration (GO:0030335)	0.754701	HEPARIN	inhibitor	DrugBank,TdgClinicalTrial,TEND	ENZYME,DRUGGABLE GENOME,PROTEASE
F10	positive regulation of cell migration (GO:0030335)	0.754701	TRIMETHOPRIM/SULFADOXINE	not indicated	TTD	ENZYME,DRUGGABLE GENOME,PROTEASE
F10	positive regulation of cell migration (GO:0030335)	0.754701	TANOGITRAN	not indicated	TTD	ENZYME,DRUGGABLE GENOME,PROTEASE
F10	positive regulation of cell migration (GO:0030335)	0.754701	MENADIONE	activator	TEND	ENZYME,DRUGGABLE GENOME,PROTEASE
F10	positive regulation of cell migration (GO:0030335)	0.754701	SEMULOPARIN	not indicated	TTD	ENZYME,DRUGGABLE GENOME,PROTEASE
F10	positive regulation of cell migration (GO:0030335)	0.754701	TINZAPARIN	not indicated	TdgClinicalTrial	ENZYME,DRUGGABLE GENOME,PROTEASE
F10	positive regulation of cell migration (GO:0030335)	0.754701	EMICIZUMAB	antibody	DrugBank,ChemblInteractions,GuideToPharmacology,TTD	ENZYME,DRUGGABLE GENOME,PROTEASE
F10	positive regulation of cell migration (GO:0030335)	0.754701	IDRAPARINUX	not indicated	DrugBank,TdgClinicalTrial	ENZYME,DRUGGABLE GENOME,PROTEASE
F10	positive regulation of cell migration (GO:0030335)	0.754701	EDOXABAN TOSYLATE	inhibitor	ChemblInteractions,TTD	ENZYME,DRUGGABLE GENOME,PROTEASE
F10	positive regulation of cell migration (GO:0030335)	0.754701	CHEMBL1271162	not indicated	DrugBank,TdgClinicalTrial,TTD	ENZYME,DRUGGABLE GENOME,PROTEASE
F10	positive regulation of cell migration (GO:0030335)	0.754701	ERIBAXABAN	inhibitor	DrugBank,GuideToPharmacology	ENZYME,DRUGGABLE GENOME,PROTEASE
F10	positive regulation of cell migration (GO:0030335)	0.754701	THROMBIN	not indicated	TdgClinicalTrial	ENZYME,DRUGGABLE GENOME,PROTEASE
F10	positive regulation of cell migration (GO:0030335)	0.754701	ENOXAPARIN	inhibitor	DrugBank	ENZYME,DRUGGABLE GENOME,PROTEASE
F10	positive regulation of cell migration (GO:0030335)	0.754701	LETAXABAN	inhibitor	TdgClinicalTrial,ChemblInteractions	ENZYME,DRUGGABLE GENOME,PROTEASE
F10	positive regulation of cell migration (GO:0030335)	0.754701	MANGIFERIN HEPTASULFATE	not indicated	DTC	ENZYME,DRUGGABLE GENOME,PROTEASE
F10	positive regulation of cell migration (GO:0030335)	0.754701	DANAPAROID	not indicated	TTD	ENZYME,DRUGGABLE GENOME,PROTEASE
F10	positive regulation of cell migration (GO:0030335)	0.754701	BEMIPARIN	antagonist	DrugBank	ENZYME,DRUGGABLE GENOME,PROTEASE
F10	positive regulation of cell migration (GO:0030335)	0.754701	PROTAMINE SULFATE	not indicated	DrugBank	ENZYME,DRUGGABLE GENOME,PROTEASE
F10	positive regulation of cell migration (GO:0030335)	0.754701	RECOMBINANT NEMATODE ANTICOAGULANT PROTEIN C2	not indicated	DrugBank	ENZYME,DRUGGABLE GENOME,PROTEASE
F10	positive regulation of cell migration (GO:0030335)	0.754701	ANTI-INHIBITOR COAGULANT COMPLEX	agonist	DrugBank	ENZYME,DRUGGABLE GENOME,PROTEASE
F10	positive regulation of cell migration (GO:0030335)	0.754701	FONDAPARINUX	inhibitor	DrugBank	ENZYME,DRUGGABLE GENOME,PROTEASE
F10	positive regulation of cell migration (GO:0030335)	0.754701	LANOTEPLASE	not indicated	DrugBank	ENZYME,DRUGGABLE GENOME,PROTEASE
F10	positive regulation of cell migration (GO:0030335)	0.754701	NAFAMOSTAT	inhibitor	DrugBank	ENZYME,DRUGGABLE GENOME,PROTEASE
F10	positive regulation of cell migration (GO:0030335)	0.754701	MENADIOL SODIUM DIPHOSPHATE	agonist	DrugBank	ENZYME,DRUGGABLE GENOME,PROTEASE
F10	positive regulation of cell migration (GO:0030335)	0.754701	MOROCTOCOG ALFA	activator	DrugBank	ENZYME,DRUGGABLE GENOME,PROTEASE
F10	positive regulation of cell migration (GO:0030335)	0.754701	CHEMBL391737	not indicated	DrugBank	ENZYME,DRUGGABLE GENOME,PROTEASE
F10	positive regulation of cell migration (GO:0030335)	0.754701	CHEMBL557915	not indicated	DrugBank	ENZYME,DRUGGABLE GENOME,PROTEASE
F10	positive regulation of cell migration (GO:0030335)	0.754701	CHEMBL220513	not indicated	DrugBank	ENZYME,DRUGGABLE GENOME,PROTEASE
F10	positive regulation of cell migration (GO:0030335)	0.754701	CHEMBL217914	not indicated	DrugBank	ENZYME,DRUGGABLE GENOME,PROTEASE
F10	positive regulation of cell migration (GO:0030335)	0.754701	CHEMBL48813	not indicated	DrugBank	ENZYME,DRUGGABLE GENOME,PROTEASE
F10	positive regulation of cell migration (GO:0030335)	0.754701	CHEMBL402761	not indicated	DrugBank	ENZYME,DRUGGABLE GENOME,PROTEASE
F10	positive regulation of cell migration (GO:0030335)	0.754701	CHEMBL232566	not indicated	DrugBank	ENZYME,DRUGGABLE GENOME,PROTEASE
F10	positive regulation of cell migration (GO:0030335)	0.754701	CHEMBL561318	not indicated	DrugBank	ENZYME,DRUGGABLE GENOME,PROTEASE
F10	positive regulation of cell migration (GO:0030335)	0.754701	GW813893	not indicated	DrugBank	ENZYME,DRUGGABLE GENOME,PROTEASE
F10	positive regulation of cell migration (GO:0030335)	0.754701	CHEMBL385587	not indicated	DrugBank	ENZYME,DRUGGABLE GENOME,PROTEASE
F10	positive regulation of cell migration (GO:0030335)	0.754701	CHEMBL233992	not indicated	DrugBank	ENZYME,DRUGGABLE GENOME,PROTEASE
F10	positive regulation of cell migration (GO:0030335)	0.754701	CHEMBL1235423	not indicated	DrugBank	ENZYME,DRUGGABLE GENOME,PROTEASE
F10	positive regulation of cell migration (GO:0030335)	0.754701	CHEMBL351298	not indicated	DrugBank	ENZYME,DRUGGABLE GENOME,PROTEASE
F10	positive regulation of cell migration (GO:0030335)	0.754701	CHEMBL550453	not indicated	DrugBank	ENZYME,DRUGGABLE GENOME,PROTEASE
F10	positive regulation of cell migration (GO:0030335)	0.754701	CHEMBL368238	not indicated	DrugBank	ENZYME,DRUGGABLE GENOME,PROTEASE
F10	positive regulation of cell migration (GO:0030335)	0.754701	CHEMBL245678	not indicated	DrugBank	ENZYME,DRUGGABLE GENOME,PROTEASE
F10	positive regulation of cell migration (GO:0030335)	0.754701	CHEMBL182323	not indicated	DrugBank	ENZYME,DRUGGABLE GENOME,PROTEASE
F10	positive regulation of cell migration (GO:0030335)	0.754701	CHEMBL38397	not indicated	DrugBank	ENZYME,DRUGGABLE GENOME,PROTEASE
F10	positive regulation of cell migration (GO:0030335)	0.754701	CHEMBL220529	not indicated	DrugBank	ENZYME,DRUGGABLE GENOME,PROTEASE
F10	positive regulation of cell migration (GO:0030335)	0.754701	CHEMBL391805	not indicated	DrugBank	ENZYME,DRUGGABLE GENOME,PROTEASE
F10	positive regulation of cell migration (GO:0030335)	0.754701	CHEMBL375112	not indicated	DrugBank	ENZYME,DRUGGABLE GENOME,PROTEASE
F10	positive regulation of cell migration (GO:0030335)	0.754701	CHEMBL316053	not indicated	DrugBank	ENZYME,DRUGGABLE GENOME,PROTEASE
F10	positive regulation of cell migration (GO:0030335)	0.754701	CHEMBL391640	not indicated	DrugBank	ENZYME,DRUGGABLE GENOME,PROTEASE
FAM110C	positive regulation of cell migration (GO:0030335)	0.754701	VARESPLADIB METHYL	not indicated	ChemblInteractions	not indicated
FGF1	positive regulation of cell migration (GO:0030335)	0.754701	MUPARFOSTAT	inhibitor	ChemblInteractions	DRUGGABLE GENOME,GROWTH FACTOR
FGF1	positive regulation of cell migration (GO:0030335)	0.754701	AMLEXANOX	inhibitor	DrugBank	DRUGGABLE GENOME,GROWTH FACTOR
FGF1	positive regulation of cell migration (GO:0030335)	0.754701	PAZOPANIB	inhibitor	DrugBank	DRUGGABLE GENOME,GROWTH FACTOR
FGF1	positive regulation of cell migration (GO:0030335)	0.754701	FORMIC ACID	not indicated	DrugBank	DRUGGABLE GENOME,GROWTH FACTOR
FGF1	positive regulation of cell migration (GO:0030335)	0.754701	SUCROSOFATE	not indicated	DrugBank	DRUGGABLE GENOME,GROWTH FACTOR
FGF1	positive regulation of cell migration (GO:0030335)	0.754701	HEPARIN	not indicated	DrugBank	DRUGGABLE GENOME,GROWTH FACTOR
FGF1	positive regulation of cell migration (GO:0030335)	0.754701	CHEMBL1234578	not indicated	DrugBank	DRUGGABLE GENOME,GROWTH FACTOR
FN1	positive regulation of cell migration (GO:0030335)	0.754701	L19IL2	not indicated	ChemblInteractions	DRUGGABLE GENOME
FN1	positive regulation of cell migration (GO:0030335)	0.754701	OCRIPLASMIN	cleavage	DrugBank,ChemblInteractions,TTD	DRUGGABLE GENOME
FN1	positive regulation of cell migration (GO:0030335)	0.754701	L19SIP 131I	not indicated	ChemblInteractions	DRUGGABLE GENOME
FN1	positive regulation of cell migration (GO:0030335)	0.754701	L19TNFA	not indicated	ChemblInteractions	DRUGGABLE GENOME
FN1	positive regulation of cell migration (GO:0030335)	0.754701	LANOTEPLASE	not indicated	DrugBank	DRUGGABLE GENOME
FN1	positive regulation of cell migration (GO:0030335)	0.754701	METHYLDOPA	not indicated	DrugBank	DRUGGABLE GENOME
FN1	positive regulation of cell migration (GO:0030335)	0.754701	ZINC CHLORIDE	modulator	DrugBank	DRUGGABLE GENOME
GPER1	positive regulation of cell migration (GO:0030335)	0.754701	TAMOXIFEN	agonist	GuideToPharmacology	DRUGGABLE GENOME,G PROTEIN COUPLED RECEPTOR,KINASE,TRANSCRIPTION FACTOR
GPER1	positive regulation of cell migration (GO:0030335)	0.754701	AFIMOXIFENE	agonist	GuideToPharmacology	DRUGGABLE GENOME,G PROTEIN COUPLED RECEPTOR,KINASE,TRANSCRIPTION FACTOR
GPER1	positive regulation of cell migration (GO:0030335)	0.754701	FULVESTRANT	agonist	GuideToPharmacology	DRUGGABLE GENOME,G PROTEIN COUPLED RECEPTOR,KINASE,TRANSCRIPTION FACTOR
GPER1	positive regulation of cell migration (GO:0030335)	0.754701	CHEMBL456145	not indicated	DrugBank	DRUGGABLE GENOME,G PROTEIN COUPLED RECEPTOR,KINASE,TRANSCRIPTION FACTOR
GPER1	positive regulation of cell migration (GO:0030335)	0.754701	RALOXIFENE	agonist	GuideToPharmacology	DRUGGABLE GENOME,G PROTEIN COUPLED RECEPTOR,KINASE,TRANSCRIPTION FACTOR
GPER1	positive regulation of cell migration (GO:0030335)	0.754701	ESTRADIOL	binder	DTC,DrugBank	DRUGGABLE GENOME,G PROTEIN COUPLED RECEPTOR,KINASE,TRANSCRIPTION FACTOR
GPER1	positive regulation of cell migration (GO:0030335)	0.754701	GENISTEIN	not indicated	DrugBank	DRUGGABLE GENOME,G PROTEIN COUPLED RECEPTOR,KINASE,TRANSCRIPTION FACTOR
GPER1	positive regulation of cell migration (GO:0030335)	0.754701	ESTRADIOL BENZOATE	not indicated	DrugBank	DRUGGABLE GENOME,G PROTEIN COUPLED RECEPTOR,KINASE,TRANSCRIPTION FACTOR
MYOC	positive regulation of cell migration (GO:0030335)	0.754701	ZANUBRUTINIB	not indicated	DrugBank	DRUGGABLE GENOME,KINASE
SEMA3E	positive regulation of cell migration (GO:0030335)	0.754701	CHEMBL391640	not indicated	DrugBank	DRUGGABLE GENOME
GPER1	regulation of blood vessel diameter (GO:0097746)	0.754397	TAMOXIFEN	agonist	GuideToPharmacology	DRUGGABLE GENOME,G PROTEIN COUPLED RECEPTOR,KINASE,TRANSCRIPTION FACTOR
GPER1	regulation of blood vessel diameter (GO:0097746)	0.754397	AFIMOXIFENE	agonist	GuideToPharmacology	DRUGGABLE GENOME,G PROTEIN COUPLED RECEPTOR,KINASE,TRANSCRIPTION FACTOR
GPER1	regulation of blood vessel diameter (GO:0097746)	0.754397	FULVESTRANT	agonist	GuideToPharmacology	DRUGGABLE GENOME,G PROTEIN COUPLED RECEPTOR,KINASE,TRANSCRIPTION FACTOR
GPER1	regulation of blood vessel diameter (GO:0097746)	0.754397	CHEMBL456145	not indicated	DrugBank	DRUGGABLE GENOME,G PROTEIN COUPLED RECEPTOR,KINASE,TRANSCRIPTION FACTOR
GPER1	regulation of blood vessel diameter (GO:0097746)	0.754397	RALOXIFENE	agonist	GuideToPharmacology	DRUGGABLE GENOME,G PROTEIN COUPLED RECEPTOR,KINASE,TRANSCRIPTION FACTOR
GPER1	regulation of blood vessel diameter (GO:0097746)	0.754397	ESTRADIOL	binder	DTC,DrugBank	DRUGGABLE GENOME,G PROTEIN COUPLED RECEPTOR,KINASE,TRANSCRIPTION FACTOR
GPER1	regulation of blood vessel diameter (GO:0097746)	0.754397	GENISTEIN	not indicated	DrugBank	DRUGGABLE GENOME,G PROTEIN COUPLED RECEPTOR,KINASE,TRANSCRIPTION FACTOR
GPER1	regulation of blood vessel diameter (GO:0097746)	0.754397	ESTRADIOL BENZOATE	not indicated	DrugBank	DRUGGABLE GENOME,G PROTEIN COUPLED RECEPTOR,KINASE,TRANSCRIPTION FACTOR
TNNC2	skeletal muscle contraction (GO:0003009)	0.753942	TIRASEMTIV	activator	ChemblInteractions,TTD	not indicated
TNNC2	skeletal muscle contraction (GO:0003009)	0.753942	RELDESEMTIV	not indicated	TTD	not indicated
TNNC2	skeletal muscle contraction (GO:0003009)	0.753942	CALCIUM	agonist	DrugBank	not indicated
TNNC2	skeletal muscle contraction (GO:0003009)	0.753942	FELODIPINE	other/unknown	DrugBank	not indicated
CAPN12	calcium-dependent cysteine-type endopeptidase activity (GO:0004198)	0.753332	NORLEUCINE	not indicated	TTD	ENZYME,DRUGGABLE GENOME,PROTEASE
GAB2	phosphatidylinositol-3,4,5-trisphosphate binding (GO:0005547)	0.753275	FOSTAMATINIB	not indicated	DrugBank	KINASE
ATP2C2	cation-transporting ATPase activity (GO:0019829)	0.752726	ACAMPROSATE CALCIUM	not indicated	ChemblInteractions	TRANSPORTER,ENZYME,DRUGGABLE GENOME
FGFR2	cell morphogenesis involved in neuron differentiation (GO:0048667)	0.752601	TG100-801	inhibitor	ChemblInteractions	CELL SURFACE,CLINICALLY ACTIONABLE,DRUGGABLE GENOME,KINASE,TYROSINE KINASE
FGFR2	cell morphogenesis involved in neuron differentiation (GO:0048667)	0.752601	DERAZANTINIB	inhibitor	ChemblInteractions,CIViC,GuideToPharmacology	CELL SURFACE,CLINICALLY ACTIONABLE,DRUGGABLE GENOME,KINASE,TYROSINE KINASE
FGFR2	cell morphogenesis involved in neuron differentiation (GO:0048667)	0.752601	INFIGRATINIB	inhibitor	TALC,MyCancerGenome,JAX-CKB,ChemblInteractions,CIViC,GuideToPharmacology,CancerCommons,MyCancerGenomeClinicalTrial,OncoKB	CELL SURFACE,CLINICALLY ACTIONABLE,DRUGGABLE GENOME,KINASE,TYROSINE KINASE
FGFR2	cell morphogenesis involved in neuron differentiation (GO:0048667)	0.752601	DOVITINIB	inhibitor	TALC,MyCancerGenome,TdgClinicalTrial,ClearityFoundationClinicalTrial,JAX-CKB,CGI,DoCM,CIViC	CELL SURFACE,CLINICALLY ACTIONABLE,DRUGGABLE GENOME,KINASE,TYROSINE KINASE
FGFR2	cell morphogenesis involved in neuron differentiation (GO:0048667)	0.752601	TRAFERMIN	not indicated	TdgClinicalTrial,TTD	CELL SURFACE,CLINICALLY ACTIONABLE,DRUGGABLE GENOME,KINASE,TYROSINE KINASE
FGFR2	cell morphogenesis involved in neuron differentiation (GO:0048667)	0.752601	ERDAFITINIB	inhibitor	DrugBank,JAX-CKB,CIViC,GuideToPharmacology,PharmGKB,OncoKB	CELL SURFACE,CLINICALLY ACTIONABLE,DRUGGABLE GENOME,KINASE,TYROSINE KINASE
FGFR2	cell morphogenesis involved in neuron differentiation (GO:0048667)	0.752601	NINTEDANIB	inhibitor	TALC,DrugBank,MyCancerGenome,TdgClinicalTrial,ClearityFoundationClinicalTrial,JAX-CKB,GuideToPharmacology	CELL SURFACE,CLINICALLY ACTIONABLE,DRUGGABLE GENOME,KINASE,TYROSINE KINASE
FGFR2	cell morphogenesis involved in neuron differentiation (GO:0048667)	0.752601	TRAMETINIB	not indicated	JAX-CKB	CELL SURFACE,CLINICALLY ACTIONABLE,DRUGGABLE GENOME,KINASE,TYROSINE KINASE
FGFR2	cell morphogenesis involved in neuron differentiation (GO:0048667)	0.752601	LENVATINIB	inhibitor	TALC,DrugBank	CELL SURFACE,CLINICALLY ACTIONABLE,DRUGGABLE GENOME,KINASE,TYROSINE KINASE
FGFR2	cell morphogenesis involved in neuron differentiation (GO:0048667)	0.752601	ALPELISIB	not indicated	JAX-CKB	CELL SURFACE,CLINICALLY ACTIONABLE,DRUGGABLE GENOME,KINASE,TYROSINE KINASE
FGFR2	cell morphogenesis involved in neuron differentiation (GO:0048667)	0.752601	MASITINIB	inhibitor	MyCancerGenome	CELL SURFACE,CLINICALLY ACTIONABLE,DRUGGABLE GENOME,KINASE,TYROSINE KINASE
FGFR2	cell morphogenesis involved in neuron differentiation (GO:0048667)	0.752601	LY-2874455	inhibitor	ChemblInteractions,GuideToPharmacology,TTD	CELL SURFACE,CLINICALLY ACTIONABLE,DRUGGABLE GENOME,KINASE,TYROSINE KINASE
FGFR2	cell morphogenesis involved in neuron differentiation (GO:0048667)	0.752601	CEDIRANIB	not indicated	JAX-CKB	CELL SURFACE,CLINICALLY ACTIONABLE,DRUGGABLE GENOME,KINASE,TYROSINE KINASE
FGFR2	cell morphogenesis involved in neuron differentiation (GO:0048667)	0.752601	BUPARLISIB	not indicated	JAX-CKB	CELL SURFACE,CLINICALLY ACTIONABLE,DRUGGABLE GENOME,KINASE,TYROSINE KINASE
FGFR2	cell morphogenesis involved in neuron differentiation (GO:0048667)	0.752601	DEBIO-1347	inhibitor	GuideToPharmacology,OncoKB	CELL SURFACE,CLINICALLY ACTIONABLE,DRUGGABLE GENOME,KINASE,TYROSINE KINASE
FGFR2	cell morphogenesis involved in neuron differentiation (GO:0048667)	0.752601	FP-1039	not indicated	TdgClinicalTrial,JAX-CKB	CELL SURFACE,CLINICALLY ACTIONABLE,DRUGGABLE GENOME,KINASE,TYROSINE KINASE
FGFR2	cell morphogenesis involved in neuron differentiation (GO:0048667)	0.752601	LAPATINIB	not indicated	JAX-CKB	CELL SURFACE,CLINICALLY ACTIONABLE,DRUGGABLE GENOME,KINASE,TYROSINE KINASE
FGFR2	cell morphogenesis involved in neuron differentiation (GO:0048667)	0.752601	PICTILISIB	not indicated	JAX-CKB	CELL SURFACE,CLINICALLY ACTIONABLE,DRUGGABLE GENOME,KINASE,TYROSINE KINASE
FGFR2	cell morphogenesis involved in neuron differentiation (GO:0048667)	0.752601	RABEPRAZOLE SODIUM	inhibitor	MyCancerGenome,TTD	CELL SURFACE,CLINICALLY ACTIONABLE,DRUGGABLE GENOME,KINASE,TYROSINE KINASE
FGFR2	cell morphogenesis involved in neuron differentiation (GO:0048667)	0.752601	PEMIGATINIB	inhibitor	DrugBank,JAX-CKB,CIViC,GuideToPharmacology	CELL SURFACE,CLINICALLY ACTIONABLE,DRUGGABLE GENOME,KINASE,TYROSINE KINASE
FGFR2	cell morphogenesis involved in neuron differentiation (GO:0048667)	0.752601	BRIVANIB	inhibitor	JAX-CKB,ChemblInteractions,PharmGKB	CELL SURFACE,CLINICALLY ACTIONABLE,DRUGGABLE GENOME,KINASE,TYROSINE KINASE
FGFR2	cell morphogenesis involved in neuron differentiation (GO:0048667)	0.752601	AEE-788	not indicated	TTD	CELL SURFACE,CLINICALLY ACTIONABLE,DRUGGABLE GENOME,KINASE,TYROSINE KINASE
FGFR2	cell morphogenesis involved in neuron differentiation (GO:0048667)	0.752601	GEFITINIB	not indicated	JAX-CKB	CELL SURFACE,CLINICALLY ACTIONABLE,DRUGGABLE GENOME,KINASE,TYROSINE KINASE
FGFR2	cell morphogenesis involved in neuron differentiation (GO:0048667)	0.752601	BRIVANIB ALANINATE	inhibitor	ChemblInteractions	CELL SURFACE,CLINICALLY ACTIONABLE,DRUGGABLE GENOME,KINASE,TYROSINE KINASE
FGFR2	cell morphogenesis involved in neuron differentiation (GO:0048667)	0.752601	THALIDOMIDE	antagonist	DrugBank,TdgClinicalTrial,TEND	CELL SURFACE,CLINICALLY ACTIONABLE,DRUGGABLE GENOME,KINASE,TYROSINE KINASE
FGFR2	cell morphogenesis involved in neuron differentiation (GO:0048667)	0.752601	REGORAFENIB	inhibitor	DrugBank,ChemblInteractions,MyCancerGenomeClinicalTrial	CELL SURFACE,CLINICALLY ACTIONABLE,DRUGGABLE GENOME,KINASE,TYROSINE KINASE
FGFR2	cell morphogenesis involved in neuron differentiation (GO:0048667)	0.752601	MK-2461	inhibitor	GuideToPharmacology,TTD	CELL SURFACE,CLINICALLY ACTIONABLE,DRUGGABLE GENOME,KINASE,TYROSINE KINASE
FGFR2	cell morphogenesis involved in neuron differentiation (GO:0048667)	0.752601	PALIFERMIN	agonist	DrugBank,TdgClinicalTrial,ChemblInteractions,TEND,GuideToPharmacology,TTD	CELL SURFACE,CLINICALLY ACTIONABLE,DRUGGABLE GENOME,KINASE,TYROSINE KINASE
FGFR2	cell morphogenesis involved in neuron differentiation (GO:0048667)	0.752601	PONATINIB	inhibitor	TALC,DrugBank,MyCancerGenome,JAX-CKB,CGI,DoCM,CIViC	CELL SURFACE,CLINICALLY ACTIONABLE,DRUGGABLE GENOME,KINASE,TYROSINE KINASE
FGFR2	cell morphogenesis involved in neuron differentiation (GO:0048667)	0.752601	ROGARATINIB	inhibitor	JAX-CKB,ChemblInteractions,CIViC	CELL SURFACE,CLINICALLY ACTIONABLE,DRUGGABLE GENOME,KINASE,TYROSINE KINASE
FGFR2	cell morphogenesis involved in neuron differentiation (GO:0048667)	0.752601	AZD-4547	inhibitor	ChemblInteractions	CELL SURFACE,CLINICALLY ACTIONABLE,DRUGGABLE GENOME,KINASE,TYROSINE KINASE
FGFR2	cell morphogenesis involved in neuron differentiation (GO:0048667)	0.752601	FUTIBATINIB	inhibitor	JAX-CKB,CIViC,GuideToPharmacology	CELL SURFACE,CLINICALLY ACTIONABLE,DRUGGABLE GENOME,KINASE,TYROSINE KINASE
FGFR2	cell morphogenesis involved in neuron differentiation (GO:0048667)	0.752601	NINTEDANIB ESYLATE	inhibitor	ChemblInteractions	CELL SURFACE,CLINICALLY ACTIONABLE,DRUGGABLE GENOME,KINASE,TYROSINE KINASE
FGFR2	cell morphogenesis involved in neuron differentiation (GO:0048667)	0.752601	XL-999	inhibitor	ChemblInteractions	CELL SURFACE,CLINICALLY ACTIONABLE,DRUGGABLE GENOME,KINASE,TYROSINE KINASE
FGFR2	cell morphogenesis involved in neuron differentiation (GO:0048667)	0.752601	ORANTINIB	inhibitor	ChemblInteractions	CELL SURFACE,CLINICALLY ACTIONABLE,DRUGGABLE GENOME,KINASE,TYROSINE KINASE
FGFR2	cell morphogenesis involved in neuron differentiation (GO:0048667)	0.752601	SELUMETINIB	not indicated	JAX-CKB	CELL SURFACE,CLINICALLY ACTIONABLE,DRUGGABLE GENOME,KINASE,TYROSINE KINASE
FGFR2	cell morphogenesis involved in neuron differentiation (GO:0048667)	0.752601	TRABECTEDIN	not indicated	JAX-CKB	CELL SURFACE,CLINICALLY ACTIONABLE,DRUGGABLE GENOME,KINASE,TYROSINE KINASE
FGFR2	cell morphogenesis involved in neuron differentiation (GO:0048667)	0.752601	SUNITINIB	not indicated	JAX-CKB	CELL SURFACE,CLINICALLY ACTIONABLE,DRUGGABLE GENOME,KINASE,TYROSINE KINASE
FGFR2	cell morphogenesis involved in neuron differentiation (GO:0048667)	0.752601	ENMD-2076	not indicated	TdgClinicalTrial,ClearityFoundationClinicalTrial	CELL SURFACE,CLINICALLY ACTIONABLE,DRUGGABLE GENOME,KINASE,TYROSINE KINASE
FGFR2	cell morphogenesis involved in neuron differentiation (GO:0048667)	0.752601	LUCITANIB	inhibitor	ChemblInteractions	CELL SURFACE,CLINICALLY ACTIONABLE,DRUGGABLE GENOME,KINASE,TYROSINE KINASE
FGFR2	cell morphogenesis involved in neuron differentiation (GO:0048667)	0.752601	ENMD-981693	inhibitor	ChemblInteractions	CELL SURFACE,CLINICALLY ACTIONABLE,DRUGGABLE GENOME,KINASE,TYROSINE KINASE
FGFR2	cell morphogenesis involved in neuron differentiation (GO:0048667)	0.752601	PAZOPANIB	not indicated	DoCM,CIViC	CELL SURFACE,CLINICALLY ACTIONABLE,DRUGGABLE GENOME,KINASE,TYROSINE KINASE
FGFR2	cell morphogenesis involved in neuron differentiation (GO:0048667)	0.752601	PHA-665752	not indicated	JAX-CKB	CELL SURFACE,CLINICALLY ACTIONABLE,DRUGGABLE GENOME,KINASE,TYROSINE KINASE
FGFR2	cell morphogenesis involved in neuron differentiation (GO:0048667)	0.752601	RO-4987655	not indicated	JAX-CKB	CELL SURFACE,CLINICALLY ACTIONABLE,DRUGGABLE GENOME,KINASE,TYROSINE KINASE
FGFR2	cell morphogenesis involved in neuron differentiation (GO:0048667)	0.752601	MUPARFOSTAT	not indicated	TdgClinicalTrial	CELL SURFACE,CLINICALLY ACTIONABLE,DRUGGABLE GENOME,KINASE,TYROSINE KINASE
FGFR2	cell morphogenesis involved in neuron differentiation (GO:0048667)	0.752601	RG-1530	inhibitor	ChemblInteractions	CELL SURFACE,CLINICALLY ACTIONABLE,DRUGGABLE GENOME,KINASE,TYROSINE KINASE
FGFR2	cell morphogenesis involved in neuron differentiation (GO:0048667)	0.752601	XL-228	inhibitor	TALC,MyCancerGenome	CELL SURFACE,CLINICALLY ACTIONABLE,DRUGGABLE GENOME,KINASE,TYROSINE KINASE
FGFR2	cell morphogenesis involved in neuron differentiation (GO:0048667)	0.752601	CP-459632	inhibitor	ChemblInteractions	CELL SURFACE,CLINICALLY ACTIONABLE,DRUGGABLE GENOME,KINASE,TYROSINE KINASE
FGFR2	cell morphogenesis involved in neuron differentiation (GO:0048667)	0.752601	E-7090	not indicated	JAX-CKB	CELL SURFACE,CLINICALLY ACTIONABLE,DRUGGABLE GENOME,KINASE,TYROSINE KINASE
FGFR2	cell morphogenesis involved in neuron differentiation (GO:0048667)	0.752601	SUCROSOFATE	ligand	DrugBank	CELL SURFACE,CLINICALLY ACTIONABLE,DRUGGABLE GENOME,KINASE,TYROSINE KINASE
FGFR2	cell morphogenesis involved in neuron differentiation (GO:0048667)	0.752601	CETUXIMAB	not indicated	JAX-CKB	CELL SURFACE,CLINICALLY ACTIONABLE,DRUGGABLE GENOME,KINASE,TYROSINE KINASE
FGFR2	cell morphogenesis involved in neuron differentiation (GO:0048667)	0.752601	FULVESTRANT	not indicated	CIViC	CELL SURFACE,CLINICALLY ACTIONABLE,DRUGGABLE GENOME,KINASE,TYROSINE KINASE
FGFR2	cell morphogenesis involved in neuron differentiation (GO:0048667)	0.752601	FOSTAMATINIB	inhibitor	DrugBank	CELL SURFACE,CLINICALLY ACTIONABLE,DRUGGABLE GENOME,KINASE,TYROSINE KINASE
FGFR2	cell morphogenesis involved in neuron differentiation (GO:0048667)	0.752601	HEPARIN	not indicated	DrugBank	CELL SURFACE,CLINICALLY ACTIONABLE,DRUGGABLE GENOME,KINASE,TYROSINE KINASE
FGFR2	cell morphogenesis involved in neuron differentiation (GO:0048667)	0.752601	CHEMBL233209	not indicated	DrugBank	CELL SURFACE,CLINICALLY ACTIONABLE,DRUGGABLE GENOME,KINASE,TYROSINE KINASE
CCDC88A	regulation of neuron differentiation (GO:0045664)	0.752531	ZANUBRUTINIB	not indicated	DrugBank	KINASE
ID1	regulation of neuron differentiation (GO:0045664)	0.752531	FELODIPINE	not indicated	DrugBank	TRANSCRIPTION FACTOR,TRANSCRIPTION FACTOR BINDING
CCDC88A	phosphatidylinositol binding (GO:0035091)	0.751978	ZANUBRUTINIB	not indicated	DrugBank	KINASE
DPEP1	phosphatidylinositol binding (GO:0035091)	0.751978	CILASTATIN	inhibitor	DrugBank,TdgClinicalTrial,TEND,TTD	ENZYME,DRUGGABLE GENOME,PROTEASE
DPEP1	phosphatidylinositol binding (GO:0035091)	0.751978	CILASTATIN SODIUM	inhibitor	ChemblInteractions	ENZYME,DRUGGABLE GENOME,PROTEASE
DPEP1	phosphatidylinositol binding (GO:0035091)	0.751978	DEXAMETHASONE	not indicated	NCI	ENZYME,DRUGGABLE GENOME,PROTEASE
FGFR2	regulation of multicellular organism growth (GO:0040014)	0.751765	TG100-801	inhibitor	ChemblInteractions	CELL SURFACE,CLINICALLY ACTIONABLE,DRUGGABLE GENOME,KINASE,TYROSINE KINASE
FGFR2	regulation of multicellular organism growth (GO:0040014)	0.751765	DERAZANTINIB	inhibitor	ChemblInteractions,CIViC,GuideToPharmacology	CELL SURFACE,CLINICALLY ACTIONABLE,DRUGGABLE GENOME,KINASE,TYROSINE KINASE
FGFR2	regulation of multicellular organism growth (GO:0040014)	0.751765	INFIGRATINIB	inhibitor	TALC,MyCancerGenome,JAX-CKB,ChemblInteractions,CIViC,GuideToPharmacology,CancerCommons,MyCancerGenomeClinicalTrial,OncoKB	CELL SURFACE,CLINICALLY ACTIONABLE,DRUGGABLE GENOME,KINASE,TYROSINE KINASE
FGFR2	regulation of multicellular organism growth (GO:0040014)	0.751765	DOVITINIB	inhibitor	TALC,MyCancerGenome,TdgClinicalTrial,ClearityFoundationClinicalTrial,JAX-CKB,CGI,DoCM,CIViC	CELL SURFACE,CLINICALLY ACTIONABLE,DRUGGABLE GENOME,KINASE,TYROSINE KINASE
FGFR2	regulation of multicellular organism growth (GO:0040014)	0.751765	TRAFERMIN	not indicated	TdgClinicalTrial,TTD	CELL SURFACE,CLINICALLY ACTIONABLE,DRUGGABLE GENOME,KINASE,TYROSINE KINASE
FGFR2	regulation of multicellular organism growth (GO:0040014)	0.751765	ERDAFITINIB	inhibitor	DrugBank,JAX-CKB,CIViC,GuideToPharmacology,PharmGKB,OncoKB	CELL SURFACE,CLINICALLY ACTIONABLE,DRUGGABLE GENOME,KINASE,TYROSINE KINASE
FGFR2	regulation of multicellular organism growth (GO:0040014)	0.751765	NINTEDANIB	inhibitor	TALC,DrugBank,MyCancerGenome,TdgClinicalTrial,ClearityFoundationClinicalTrial,JAX-CKB,GuideToPharmacology	CELL SURFACE,CLINICALLY ACTIONABLE,DRUGGABLE GENOME,KINASE,TYROSINE KINASE
FGFR2	regulation of multicellular organism growth (GO:0040014)	0.751765	TRAMETINIB	not indicated	JAX-CKB	CELL SURFACE,CLINICALLY ACTIONABLE,DRUGGABLE GENOME,KINASE,TYROSINE KINASE
FGFR2	regulation of multicellular organism growth (GO:0040014)	0.751765	LENVATINIB	inhibitor	TALC,DrugBank	CELL SURFACE,CLINICALLY ACTIONABLE,DRUGGABLE GENOME,KINASE,TYROSINE KINASE
FGFR2	regulation of multicellular organism growth (GO:0040014)	0.751765	ALPELISIB	not indicated	JAX-CKB	CELL SURFACE,CLINICALLY ACTIONABLE,DRUGGABLE GENOME,KINASE,TYROSINE KINASE
FGFR2	regulation of multicellular organism growth (GO:0040014)	0.751765	MASITINIB	inhibitor	MyCancerGenome	CELL SURFACE,CLINICALLY ACTIONABLE,DRUGGABLE GENOME,KINASE,TYROSINE KINASE
FGFR2	regulation of multicellular organism growth (GO:0040014)	0.751765	LY-2874455	inhibitor	ChemblInteractions,GuideToPharmacology,TTD	CELL SURFACE,CLINICALLY ACTIONABLE,DRUGGABLE GENOME,KINASE,TYROSINE KINASE
FGFR2	regulation of multicellular organism growth (GO:0040014)	0.751765	CEDIRANIB	not indicated	JAX-CKB	CELL SURFACE,CLINICALLY ACTIONABLE,DRUGGABLE GENOME,KINASE,TYROSINE KINASE
FGFR2	regulation of multicellular organism growth (GO:0040014)	0.751765	BUPARLISIB	not indicated	JAX-CKB	CELL SURFACE,CLINICALLY ACTIONABLE,DRUGGABLE GENOME,KINASE,TYROSINE KINASE
FGFR2	regulation of multicellular organism growth (GO:0040014)	0.751765	DEBIO-1347	inhibitor	GuideToPharmacology,OncoKB	CELL SURFACE,CLINICALLY ACTIONABLE,DRUGGABLE GENOME,KINASE,TYROSINE KINASE
FGFR2	regulation of multicellular organism growth (GO:0040014)	0.751765	FP-1039	not indicated	TdgClinicalTrial,JAX-CKB	CELL SURFACE,CLINICALLY ACTIONABLE,DRUGGABLE GENOME,KINASE,TYROSINE KINASE
FGFR2	regulation of multicellular organism growth (GO:0040014)	0.751765	LAPATINIB	not indicated	JAX-CKB	CELL SURFACE,CLINICALLY ACTIONABLE,DRUGGABLE GENOME,KINASE,TYROSINE KINASE
FGFR2	regulation of multicellular organism growth (GO:0040014)	0.751765	PICTILISIB	not indicated	JAX-CKB	CELL SURFACE,CLINICALLY ACTIONABLE,DRUGGABLE GENOME,KINASE,TYROSINE KINASE
FGFR2	regulation of multicellular organism growth (GO:0040014)	0.751765	RABEPRAZOLE SODIUM	inhibitor	MyCancerGenome,TTD	CELL SURFACE,CLINICALLY ACTIONABLE,DRUGGABLE GENOME,KINASE,TYROSINE KINASE
FGFR2	regulation of multicellular organism growth (GO:0040014)	0.751765	PEMIGATINIB	inhibitor	DrugBank,JAX-CKB,CIViC,GuideToPharmacology	CELL SURFACE,CLINICALLY ACTIONABLE,DRUGGABLE GENOME,KINASE,TYROSINE KINASE
FGFR2	regulation of multicellular organism growth (GO:0040014)	0.751765	BRIVANIB	inhibitor	JAX-CKB,ChemblInteractions,PharmGKB	CELL SURFACE,CLINICALLY ACTIONABLE,DRUGGABLE GENOME,KINASE,TYROSINE KINASE
FGFR2	regulation of multicellular organism growth (GO:0040014)	0.751765	AEE-788	not indicated	TTD	CELL SURFACE,CLINICALLY ACTIONABLE,DRUGGABLE GENOME,KINASE,TYROSINE KINASE
FGFR2	regulation of multicellular organism growth (GO:0040014)	0.751765	GEFITINIB	not indicated	JAX-CKB	CELL SURFACE,CLINICALLY ACTIONABLE,DRUGGABLE GENOME,KINASE,TYROSINE KINASE
FGFR2	regulation of multicellular organism growth (GO:0040014)	0.751765	BRIVANIB ALANINATE	inhibitor	ChemblInteractions	CELL SURFACE,CLINICALLY ACTIONABLE,DRUGGABLE GENOME,KINASE,TYROSINE KINASE
FGFR2	regulation of multicellular organism growth (GO:0040014)	0.751765	THALIDOMIDE	antagonist	DrugBank,TdgClinicalTrial,TEND	CELL SURFACE,CLINICALLY ACTIONABLE,DRUGGABLE GENOME,KINASE,TYROSINE KINASE
FGFR2	regulation of multicellular organism growth (GO:0040014)	0.751765	REGORAFENIB	inhibitor	DrugBank,ChemblInteractions,MyCancerGenomeClinicalTrial	CELL SURFACE,CLINICALLY ACTIONABLE,DRUGGABLE GENOME,KINASE,TYROSINE KINASE
FGFR2	regulation of multicellular organism growth (GO:0040014)	0.751765	MK-2461	inhibitor	GuideToPharmacology,TTD	CELL SURFACE,CLINICALLY ACTIONABLE,DRUGGABLE GENOME,KINASE,TYROSINE KINASE
FGFR2	regulation of multicellular organism growth (GO:0040014)	0.751765	PALIFERMIN	agonist	DrugBank,TdgClinicalTrial,ChemblInteractions,TEND,GuideToPharmacology,TTD	CELL SURFACE,CLINICALLY ACTIONABLE,DRUGGABLE GENOME,KINASE,TYROSINE KINASE
FGFR2	regulation of multicellular organism growth (GO:0040014)	0.751765	PONATINIB	inhibitor	TALC,DrugBank,MyCancerGenome,JAX-CKB,CGI,DoCM,CIViC	CELL SURFACE,CLINICALLY ACTIONABLE,DRUGGABLE GENOME,KINASE,TYROSINE KINASE
FGFR2	regulation of multicellular organism growth (GO:0040014)	0.751765	ROGARATINIB	inhibitor	JAX-CKB,ChemblInteractions,CIViC	CELL SURFACE,CLINICALLY ACTIONABLE,DRUGGABLE GENOME,KINASE,TYROSINE KINASE
FGFR2	regulation of multicellular organism growth (GO:0040014)	0.751765	AZD-4547	inhibitor	ChemblInteractions	CELL SURFACE,CLINICALLY ACTIONABLE,DRUGGABLE GENOME,KINASE,TYROSINE KINASE
FGFR2	regulation of multicellular organism growth (GO:0040014)	0.751765	FUTIBATINIB	inhibitor	JAX-CKB,CIViC,GuideToPharmacology	CELL SURFACE,CLINICALLY ACTIONABLE,DRUGGABLE GENOME,KINASE,TYROSINE KINASE
FGFR2	regulation of multicellular organism growth (GO:0040014)	0.751765	NINTEDANIB ESYLATE	inhibitor	ChemblInteractions	CELL SURFACE,CLINICALLY ACTIONABLE,DRUGGABLE GENOME,KINASE,TYROSINE KINASE
FGFR2	regulation of multicellular organism growth (GO:0040014)	0.751765	XL-999	inhibitor	ChemblInteractions	CELL SURFACE,CLINICALLY ACTIONABLE,DRUGGABLE GENOME,KINASE,TYROSINE KINASE
FGFR2	regulation of multicellular organism growth (GO:0040014)	0.751765	ORANTINIB	inhibitor	ChemblInteractions	CELL SURFACE,CLINICALLY ACTIONABLE,DRUGGABLE GENOME,KINASE,TYROSINE KINASE
FGFR2	regulation of multicellular organism growth (GO:0040014)	0.751765	SELUMETINIB	not indicated	JAX-CKB	CELL SURFACE,CLINICALLY ACTIONABLE,DRUGGABLE GENOME,KINASE,TYROSINE KINASE
FGFR2	regulation of multicellular organism growth (GO:0040014)	0.751765	TRABECTEDIN	not indicated	JAX-CKB	CELL SURFACE,CLINICALLY ACTIONABLE,DRUGGABLE GENOME,KINASE,TYROSINE KINASE
FGFR2	regulation of multicellular organism growth (GO:0040014)	0.751765	SUNITINIB	not indicated	JAX-CKB	CELL SURFACE,CLINICALLY ACTIONABLE,DRUGGABLE GENOME,KINASE,TYROSINE KINASE
FGFR2	regulation of multicellular organism growth (GO:0040014)	0.751765	ENMD-2076	not indicated	TdgClinicalTrial,ClearityFoundationClinicalTrial	CELL SURFACE,CLINICALLY ACTIONABLE,DRUGGABLE GENOME,KINASE,TYROSINE KINASE
FGFR2	regulation of multicellular organism growth (GO:0040014)	0.751765	LUCITANIB	inhibitor	ChemblInteractions	CELL SURFACE,CLINICALLY ACTIONABLE,DRUGGABLE GENOME,KINASE,TYROSINE KINASE
FGFR2	regulation of multicellular organism growth (GO:0040014)	0.751765	ENMD-981693	inhibitor	ChemblInteractions	CELL SURFACE,CLINICALLY ACTIONABLE,DRUGGABLE GENOME,KINASE,TYROSINE KINASE
FGFR2	regulation of multicellular organism growth (GO:0040014)	0.751765	PAZOPANIB	not indicated	DoCM,CIViC	CELL SURFACE,CLINICALLY ACTIONABLE,DRUGGABLE GENOME,KINASE,TYROSINE KINASE
FGFR2	regulation of multicellular organism growth (GO:0040014)	0.751765	PHA-665752	not indicated	JAX-CKB	CELL SURFACE,CLINICALLY ACTIONABLE,DRUGGABLE GENOME,KINASE,TYROSINE KINASE
FGFR2	regulation of multicellular organism growth (GO:0040014)	0.751765	RO-4987655	not indicated	JAX-CKB	CELL SURFACE,CLINICALLY ACTIONABLE,DRUGGABLE GENOME,KINASE,TYROSINE KINASE
FGFR2	regulation of multicellular organism growth (GO:0040014)	0.751765	MUPARFOSTAT	not indicated	TdgClinicalTrial	CELL SURFACE,CLINICALLY ACTIONABLE,DRUGGABLE GENOME,KINASE,TYROSINE KINASE
FGFR2	regulation of multicellular organism growth (GO:0040014)	0.751765	RG-1530	inhibitor	ChemblInteractions	CELL SURFACE,CLINICALLY ACTIONABLE,DRUGGABLE GENOME,KINASE,TYROSINE KINASE
FGFR2	regulation of multicellular organism growth (GO:0040014)	0.751765	XL-228	inhibitor	TALC,MyCancerGenome	CELL SURFACE,CLINICALLY ACTIONABLE,DRUGGABLE GENOME,KINASE,TYROSINE KINASE
FGFR2	regulation of multicellular organism growth (GO:0040014)	0.751765	CP-459632	inhibitor	ChemblInteractions	CELL SURFACE,CLINICALLY ACTIONABLE,DRUGGABLE GENOME,KINASE,TYROSINE KINASE
FGFR2	regulation of multicellular organism growth (GO:0040014)	0.751765	E-7090	not indicated	JAX-CKB	CELL SURFACE,CLINICALLY ACTIONABLE,DRUGGABLE GENOME,KINASE,TYROSINE KINASE
FGFR2	regulation of multicellular organism growth (GO:0040014)	0.751765	SUCROSOFATE	ligand	DrugBank	CELL SURFACE,CLINICALLY ACTIONABLE,DRUGGABLE GENOME,KINASE,TYROSINE KINASE
FGFR2	regulation of multicellular organism growth (GO:0040014)	0.751765	CETUXIMAB	not indicated	JAX-CKB	CELL SURFACE,CLINICALLY ACTIONABLE,DRUGGABLE GENOME,KINASE,TYROSINE KINASE
FGFR2	regulation of multicellular organism growth (GO:0040014)	0.751765	FULVESTRANT	not indicated	CIViC	CELL SURFACE,CLINICALLY ACTIONABLE,DRUGGABLE GENOME,KINASE,TYROSINE KINASE
FGFR2	regulation of multicellular organism growth (GO:0040014)	0.751765	FOSTAMATINIB	inhibitor	DrugBank	CELL SURFACE,CLINICALLY ACTIONABLE,DRUGGABLE GENOME,KINASE,TYROSINE KINASE
FGFR2	regulation of multicellular organism growth (GO:0040014)	0.751765	HEPARIN	not indicated	DrugBank	CELL SURFACE,CLINICALLY ACTIONABLE,DRUGGABLE GENOME,KINASE,TYROSINE KINASE
FGFR2	regulation of multicellular organism growth (GO:0040014)	0.751765	CHEMBL233209	not indicated	DrugBank	CELL SURFACE,CLINICALLY ACTIONABLE,DRUGGABLE GENOME,KINASE,TYROSINE KINASE
SERPINA1	neutrophil activation involved in immune response (GO:0002283)	0.750841	.ALPHA.1-PROTEINASE INHIBITOR HUMAN	not indicated	TTD	PROTEASE INHIBITOR,DRUGGABLE GENOME
SERPINA1	neutrophil activation involved in immune response (GO:0002283)	0.750841	2-MERCAPTOETHANOL	not indicated	DrugBank	PROTEASE INHIBITOR,DRUGGABLE GENOME
SERPINA1	neutrophil activation involved in immune response (GO:0002283)	0.750841	IGMESINE	not indicated	TTD	PROTEASE INHIBITOR,DRUGGABLE GENOME
SERPINA1	neutrophil activation involved in immune response (GO:0002283)	0.750841	PPL-100	not indicated	DrugBank	PROTEASE INHIBITOR,DRUGGABLE GENOME
SERPINA1	neutrophil activation involved in immune response (GO:0002283)	0.750841	METHYLDOPA	not indicated	DrugBank	PROTEASE INHIBITOR,DRUGGABLE GENOME
SERPINA1	neutrophil activation involved in immune response (GO:0002283)	0.750841	COPPER	not indicated	DrugBank	PROTEASE INHIBITOR,DRUGGABLE GENOME
SERPINA1	neutrophil activation involved in immune response (GO:0002283)	0.750841	ZINC CHLORIDE	ligand	DrugBank	PROTEASE INHIBITOR,DRUGGABLE GENOME
SERPINA1	neutrophil degranulation (GO:0043312)	0.750841	.ALPHA.1-PROTEINASE INHIBITOR HUMAN	not indicated	TTD	PROTEASE INHIBITOR,DRUGGABLE GENOME
SERPINA1	neutrophil degranulation (GO:0043312)	0.750841	2-MERCAPTOETHANOL	not indicated	DrugBank	PROTEASE INHIBITOR,DRUGGABLE GENOME
SERPINA1	neutrophil degranulation (GO:0043312)	0.750841	IGMESINE	not indicated	TTD	PROTEASE INHIBITOR,DRUGGABLE GENOME
SERPINA1	neutrophil degranulation (GO:0043312)	0.750841	PPL-100	not indicated	DrugBank	PROTEASE INHIBITOR,DRUGGABLE GENOME
SERPINA1	neutrophil degranulation (GO:0043312)	0.750841	METHYLDOPA	not indicated	DrugBank	PROTEASE INHIBITOR,DRUGGABLE GENOME
SERPINA1	neutrophil degranulation (GO:0043312)	0.750841	COPPER	not indicated	DrugBank	PROTEASE INHIBITOR,DRUGGABLE GENOME
SERPINA1	neutrophil degranulation (GO:0043312)	0.750841	ZINC CHLORIDE	ligand	DrugBank	PROTEASE INHIBITOR,DRUGGABLE GENOME
GPER1	positive regulation of purine nucleotide biosynthetic process (GO:1900373)	0.750506	TAMOXIFEN	agonist	GuideToPharmacology	DRUGGABLE GENOME,G PROTEIN COUPLED RECEPTOR,KINASE,TRANSCRIPTION FACTOR
GPER1	positive regulation of purine nucleotide biosynthetic process (GO:1900373)	0.750506	AFIMOXIFENE	agonist	GuideToPharmacology	DRUGGABLE GENOME,G PROTEIN COUPLED RECEPTOR,KINASE,TRANSCRIPTION FACTOR
GPER1	positive regulation of purine nucleotide biosynthetic process (GO:1900373)	0.750506	FULVESTRANT	agonist	GuideToPharmacology	DRUGGABLE GENOME,G PROTEIN COUPLED RECEPTOR,KINASE,TRANSCRIPTION FACTOR
GPER1	positive regulation of purine nucleotide biosynthetic process (GO:1900373)	0.750506	CHEMBL456145	not indicated	DrugBank	DRUGGABLE GENOME,G PROTEIN COUPLED RECEPTOR,KINASE,TRANSCRIPTION FACTOR
GPER1	positive regulation of purine nucleotide biosynthetic process (GO:1900373)	0.750506	RALOXIFENE	agonist	GuideToPharmacology	DRUGGABLE GENOME,G PROTEIN COUPLED RECEPTOR,KINASE,TRANSCRIPTION FACTOR
GPER1	positive regulation of purine nucleotide biosynthetic process (GO:1900373)	0.750506	ESTRADIOL	binder	DTC,DrugBank	DRUGGABLE GENOME,G PROTEIN COUPLED RECEPTOR,KINASE,TRANSCRIPTION FACTOR
GPER1	positive regulation of purine nucleotide biosynthetic process (GO:1900373)	0.750506	GENISTEIN	not indicated	DrugBank	DRUGGABLE GENOME,G PROTEIN COUPLED RECEPTOR,KINASE,TRANSCRIPTION FACTOR
GPER1	positive regulation of purine nucleotide biosynthetic process (GO:1900373)	0.750506	ESTRADIOL BENZOATE	not indicated	DrugBank	DRUGGABLE GENOME,G PROTEIN COUPLED RECEPTOR,KINASE,TRANSCRIPTION FACTOR
PIH1D2	Ras GTPase binding (GO:0017016)	0.748683	BEVACIZUMAB	not indicated	NCI	not indicated
GPER1	regulation of lipid biosynthetic process (GO:0046890)	0.747858	TAMOXIFEN	agonist	GuideToPharmacology	DRUGGABLE GENOME,G PROTEIN COUPLED RECEPTOR,KINASE,TRANSCRIPTION FACTOR
GPER1	regulation of lipid biosynthetic process (GO:0046890)	0.747858	AFIMOXIFENE	agonist	GuideToPharmacology	DRUGGABLE GENOME,G PROTEIN COUPLED RECEPTOR,KINASE,TRANSCRIPTION FACTOR
GPER1	regulation of lipid biosynthetic process (GO:0046890)	0.747858	FULVESTRANT	agonist	GuideToPharmacology	DRUGGABLE GENOME,G PROTEIN COUPLED RECEPTOR,KINASE,TRANSCRIPTION FACTOR
GPER1	regulation of lipid biosynthetic process (GO:0046890)	0.747858	CHEMBL456145	not indicated	DrugBank	DRUGGABLE GENOME,G PROTEIN COUPLED RECEPTOR,KINASE,TRANSCRIPTION FACTOR
GPER1	regulation of lipid biosynthetic process (GO:0046890)	0.747858	RALOXIFENE	agonist	GuideToPharmacology	DRUGGABLE GENOME,G PROTEIN COUPLED RECEPTOR,KINASE,TRANSCRIPTION FACTOR
GPER1	regulation of lipid biosynthetic process (GO:0046890)	0.747858	ESTRADIOL	binder	DTC,DrugBank	DRUGGABLE GENOME,G PROTEIN COUPLED RECEPTOR,KINASE,TRANSCRIPTION FACTOR
GPER1	regulation of lipid biosynthetic process (GO:0046890)	0.747858	GENISTEIN	not indicated	DrugBank	DRUGGABLE GENOME,G PROTEIN COUPLED RECEPTOR,KINASE,TRANSCRIPTION FACTOR
GPER1	regulation of lipid biosynthetic process (GO:0046890)	0.747858	ESTRADIOL BENZOATE	not indicated	DrugBank	DRUGGABLE GENOME,G PROTEIN COUPLED RECEPTOR,KINASE,TRANSCRIPTION FACTOR
DAXX	regulation of neuron death (GO:1901214)	0.746963	ESTRADIOL BENZOATE	not indicated	DrugBank	CLINICALLY ACTIONABLE,TRANSCRIPTION FACTOR BINDING,TRANSCRIPTION FACTOR
GNB5	GTPase activity (GO:0003924)	0.745682	NORLEUCINE	not indicated	TTD	G PROTEIN COUPLED RECEPTOR
RAB17	GTPase activity (GO:0003924)	0.745682	BEVACIZUMAB	not indicated	NCI	not indicated
TTC8	repressing transcription factor binding (GO:0070491)	0.744562	ANTI-INHIBITOR COAGULANT COMPLEX	not indicated	DrugBank	not indicated
SERPINA1	COPII vesicle coating (GO:0048208)	0.744489	.ALPHA.1-PROTEINASE INHIBITOR HUMAN	not indicated	TTD	PROTEASE INHIBITOR,DRUGGABLE GENOME
SERPINA1	COPII vesicle coating (GO:0048208)	0.744489	2-MERCAPTOETHANOL	not indicated	DrugBank	PROTEASE INHIBITOR,DRUGGABLE GENOME
SERPINA1	COPII vesicle coating (GO:0048208)	0.744489	IGMESINE	not indicated	TTD	PROTEASE INHIBITOR,DRUGGABLE GENOME
SERPINA1	COPII vesicle coating (GO:0048208)	0.744489	PPL-100	not indicated	DrugBank	PROTEASE INHIBITOR,DRUGGABLE GENOME
SERPINA1	COPII vesicle coating (GO:0048208)	0.744489	METHYLDOPA	not indicated	DrugBank	PROTEASE INHIBITOR,DRUGGABLE GENOME
SERPINA1	COPII vesicle coating (GO:0048208)	0.744489	COPPER	not indicated	DrugBank	PROTEASE INHIBITOR,DRUGGABLE GENOME
SERPINA1	COPII vesicle coating (GO:0048208)	0.744489	ZINC CHLORIDE	ligand	DrugBank	PROTEASE INHIBITOR,DRUGGABLE GENOME
SERPINA1	vesicle coating (GO:0006901)	0.744489	.ALPHA.1-PROTEINASE INHIBITOR HUMAN	not indicated	TTD	PROTEASE INHIBITOR,DRUGGABLE GENOME
SERPINA1	vesicle coating (GO:0006901)	0.744489	2-MERCAPTOETHANOL	not indicated	DrugBank	PROTEASE INHIBITOR,DRUGGABLE GENOME
SERPINA1	vesicle coating (GO:0006901)	0.744489	IGMESINE	not indicated	TTD	PROTEASE INHIBITOR,DRUGGABLE GENOME
SERPINA1	vesicle coating (GO:0006901)	0.744489	PPL-100	not indicated	DrugBank	PROTEASE INHIBITOR,DRUGGABLE GENOME
SERPINA1	vesicle coating (GO:0006901)	0.744489	METHYLDOPA	not indicated	DrugBank	PROTEASE INHIBITOR,DRUGGABLE GENOME
SERPINA1	vesicle coating (GO:0006901)	0.744489	COPPER	not indicated	DrugBank	PROTEASE INHIBITOR,DRUGGABLE GENOME
SERPINA1	vesicle coating (GO:0006901)	0.744489	ZINC CHLORIDE	ligand	DrugBank	PROTEASE INHIBITOR,DRUGGABLE GENOME
SERPINA1	vesicle targeting, rough ER to cis-Golgi (GO:0048207)	0.744489	.ALPHA.1-PROTEINASE INHIBITOR HUMAN	not indicated	TTD	PROTEASE INHIBITOR,DRUGGABLE GENOME
SERPINA1	vesicle targeting, rough ER to cis-Golgi (GO:0048207)	0.744489	2-MERCAPTOETHANOL	not indicated	DrugBank	PROTEASE INHIBITOR,DRUGGABLE GENOME
SERPINA1	vesicle targeting, rough ER to cis-Golgi (GO:0048207)	0.744489	IGMESINE	not indicated	TTD	PROTEASE INHIBITOR,DRUGGABLE GENOME
SERPINA1	vesicle targeting, rough ER to cis-Golgi (GO:0048207)	0.744489	PPL-100	not indicated	DrugBank	PROTEASE INHIBITOR,DRUGGABLE GENOME
SERPINA1	vesicle targeting, rough ER to cis-Golgi (GO:0048207)	0.744489	METHYLDOPA	not indicated	DrugBank	PROTEASE INHIBITOR,DRUGGABLE GENOME
SERPINA1	vesicle targeting, rough ER to cis-Golgi (GO:0048207)	0.744489	COPPER	not indicated	DrugBank	PROTEASE INHIBITOR,DRUGGABLE GENOME
SERPINA1	vesicle targeting, rough ER to cis-Golgi (GO:0048207)	0.744489	ZINC CHLORIDE	ligand	DrugBank	PROTEASE INHIBITOR,DRUGGABLE GENOME
ID1	transcriptional repressor activity, RNA polymerase II transcription factor binding (GO:0001191)	0.744273	FELODIPINE	not indicated	DrugBank	TRANSCRIPTION FACTOR,TRANSCRIPTION FACTOR BINDING
SERPINA1	COPII-coated vesicle budding (GO:0090114)	0.743245	.ALPHA.1-PROTEINASE INHIBITOR HUMAN	not indicated	TTD	PROTEASE INHIBITOR,DRUGGABLE GENOME
SERPINA1	COPII-coated vesicle budding (GO:0090114)	0.743245	2-MERCAPTOETHANOL	not indicated	DrugBank	PROTEASE INHIBITOR,DRUGGABLE GENOME
SERPINA1	COPII-coated vesicle budding (GO:0090114)	0.743245	IGMESINE	not indicated	TTD	PROTEASE INHIBITOR,DRUGGABLE GENOME
SERPINA1	COPII-coated vesicle budding (GO:0090114)	0.743245	PPL-100	not indicated	DrugBank	PROTEASE INHIBITOR,DRUGGABLE GENOME
SERPINA1	COPII-coated vesicle budding (GO:0090114)	0.743245	METHYLDOPA	not indicated	DrugBank	PROTEASE INHIBITOR,DRUGGABLE GENOME
SERPINA1	COPII-coated vesicle budding (GO:0090114)	0.743245	COPPER	not indicated	DrugBank	PROTEASE INHIBITOR,DRUGGABLE GENOME
SERPINA1	COPII-coated vesicle budding (GO:0090114)	0.743245	ZINC CHLORIDE	ligand	DrugBank	PROTEASE INHIBITOR,DRUGGABLE GENOME
DPEP1	peptide metabolic process (GO:0006518)	0.742923	CILASTATIN	inhibitor	DrugBank,TdgClinicalTrial,TEND,TTD	ENZYME,DRUGGABLE GENOME,PROTEASE
DPEP1	peptide metabolic process (GO:0006518)	0.742923	CILASTATIN SODIUM	inhibitor	ChemblInteractions	ENZYME,DRUGGABLE GENOME,PROTEASE
DPEP1	peptide metabolic process (GO:0006518)	0.742923	DEXAMETHASONE	not indicated	NCI	ENZYME,DRUGGABLE GENOME,PROTEASE
F10	peptide metabolic process (GO:0006518)	0.742923	MELAGATRAN	not indicated	TTD	ENZYME,DRUGGABLE GENOME,PROTEASE
F10	peptide metabolic process (GO:0006518)	0.742923	EDOXABAN	inhibitor	DrugBank,TdgClinicalTrial,GuideToPharmacology	ENZYME,DRUGGABLE GENOME,PROTEASE
F10	peptide metabolic process (GO:0006518)	0.742923	RIVAROXABAN	antagonist	DTC,DrugBank,TdgClinicalTrial,ChemblInteractions,GuideToPharmacology,TTD	ENZYME,DRUGGABLE GENOME,PROTEASE
F10	peptide metabolic process (GO:0006518)	0.742923	IDRAPARINUX SODIUM	inhibitor	ChemblInteractions	ENZYME,DRUGGABLE GENOME,PROTEASE
F10	peptide metabolic process (GO:0006518)	0.742923	APIXABAN	inhibitor	DrugBank,TdgClinicalTrial,ChemblInteractions,GuideToPharmacology,TTD	ENZYME,DRUGGABLE GENOME,PROTEASE
F10	peptide metabolic process (GO:0006518)	0.742923	OTAMIXABAN	inhibitor	DrugBank,TdgClinicalTrial,GuideToPharmacology	ENZYME,DRUGGABLE GENOME,PROTEASE
F10	peptide metabolic process (GO:0006518)	0.742923	BETRIXABAN	inhibitor	DrugBank,TdgClinicalTrial,ChemblInteractions,GuideToPharmacology,TTD	ENZYME,DRUGGABLE GENOME,PROTEASE
F10	peptide metabolic process (GO:0006518)	0.742923	HEPARIN	inhibitor	DrugBank,TdgClinicalTrial,TEND	ENZYME,DRUGGABLE GENOME,PROTEASE
F10	peptide metabolic process (GO:0006518)	0.742923	TRIMETHOPRIM/SULFADOXINE	not indicated	TTD	ENZYME,DRUGGABLE GENOME,PROTEASE
F10	peptide metabolic process (GO:0006518)	0.742923	TANOGITRAN	not indicated	TTD	ENZYME,DRUGGABLE GENOME,PROTEASE
F10	peptide metabolic process (GO:0006518)	0.742923	MENADIONE	activator	TEND	ENZYME,DRUGGABLE GENOME,PROTEASE
F10	peptide metabolic process (GO:0006518)	0.742923	SEMULOPARIN	not indicated	TTD	ENZYME,DRUGGABLE GENOME,PROTEASE
F10	peptide metabolic process (GO:0006518)	0.742923	TINZAPARIN	not indicated	TdgClinicalTrial	ENZYME,DRUGGABLE GENOME,PROTEASE
F10	peptide metabolic process (GO:0006518)	0.742923	EMICIZUMAB	antibody	DrugBank,ChemblInteractions,GuideToPharmacology,TTD	ENZYME,DRUGGABLE GENOME,PROTEASE
F10	peptide metabolic process (GO:0006518)	0.742923	IDRAPARINUX	not indicated	DrugBank,TdgClinicalTrial	ENZYME,DRUGGABLE GENOME,PROTEASE
F10	peptide metabolic process (GO:0006518)	0.742923	EDOXABAN TOSYLATE	inhibitor	ChemblInteractions,TTD	ENZYME,DRUGGABLE GENOME,PROTEASE
F10	peptide metabolic process (GO:0006518)	0.742923	CHEMBL1271162	not indicated	DrugBank,TdgClinicalTrial,TTD	ENZYME,DRUGGABLE GENOME,PROTEASE
F10	peptide metabolic process (GO:0006518)	0.742923	ERIBAXABAN	inhibitor	DrugBank,GuideToPharmacology	ENZYME,DRUGGABLE GENOME,PROTEASE
F10	peptide metabolic process (GO:0006518)	0.742923	THROMBIN	not indicated	TdgClinicalTrial	ENZYME,DRUGGABLE GENOME,PROTEASE
F10	peptide metabolic process (GO:0006518)	0.742923	ENOXAPARIN	inhibitor	DrugBank	ENZYME,DRUGGABLE GENOME,PROTEASE
F10	peptide metabolic process (GO:0006518)	0.742923	LETAXABAN	inhibitor	TdgClinicalTrial,ChemblInteractions	ENZYME,DRUGGABLE GENOME,PROTEASE
F10	peptide metabolic process (GO:0006518)	0.742923	MANGIFERIN HEPTASULFATE	not indicated	DTC	ENZYME,DRUGGABLE GENOME,PROTEASE
F10	peptide metabolic process (GO:0006518)	0.742923	DANAPAROID	not indicated	TTD	ENZYME,DRUGGABLE GENOME,PROTEASE
F10	peptide metabolic process (GO:0006518)	0.742923	BEMIPARIN	antagonist	DrugBank	ENZYME,DRUGGABLE GENOME,PROTEASE
F10	peptide metabolic process (GO:0006518)	0.742923	PROTAMINE SULFATE	not indicated	DrugBank	ENZYME,DRUGGABLE GENOME,PROTEASE
F10	peptide metabolic process (GO:0006518)	0.742923	RECOMBINANT NEMATODE ANTICOAGULANT PROTEIN C2	not indicated	DrugBank	ENZYME,DRUGGABLE GENOME,PROTEASE
F10	peptide metabolic process (GO:0006518)	0.742923	ANTI-INHIBITOR COAGULANT COMPLEX	agonist	DrugBank	ENZYME,DRUGGABLE GENOME,PROTEASE
F10	peptide metabolic process (GO:0006518)	0.742923	FONDAPARINUX	inhibitor	DrugBank	ENZYME,DRUGGABLE GENOME,PROTEASE
F10	peptide metabolic process (GO:0006518)	0.742923	LANOTEPLASE	not indicated	DrugBank	ENZYME,DRUGGABLE GENOME,PROTEASE
F10	peptide metabolic process (GO:0006518)	0.742923	NAFAMOSTAT	inhibitor	DrugBank	ENZYME,DRUGGABLE GENOME,PROTEASE
F10	peptide metabolic process (GO:0006518)	0.742923	MENADIOL SODIUM DIPHOSPHATE	agonist	DrugBank	ENZYME,DRUGGABLE GENOME,PROTEASE
F10	peptide metabolic process (GO:0006518)	0.742923	MOROCTOCOG ALFA	activator	DrugBank	ENZYME,DRUGGABLE GENOME,PROTEASE
F10	peptide metabolic process (GO:0006518)	0.742923	CHEMBL391737	not indicated	DrugBank	ENZYME,DRUGGABLE GENOME,PROTEASE
F10	peptide metabolic process (GO:0006518)	0.742923	CHEMBL557915	not indicated	DrugBank	ENZYME,DRUGGABLE GENOME,PROTEASE
F10	peptide metabolic process (GO:0006518)	0.742923	CHEMBL220513	not indicated	DrugBank	ENZYME,DRUGGABLE GENOME,PROTEASE
F10	peptide metabolic process (GO:0006518)	0.742923	CHEMBL217914	not indicated	DrugBank	ENZYME,DRUGGABLE GENOME,PROTEASE
F10	peptide metabolic process (GO:0006518)	0.742923	CHEMBL48813	not indicated	DrugBank	ENZYME,DRUGGABLE GENOME,PROTEASE
F10	peptide metabolic process (GO:0006518)	0.742923	CHEMBL402761	not indicated	DrugBank	ENZYME,DRUGGABLE GENOME,PROTEASE
F10	peptide metabolic process (GO:0006518)	0.742923	CHEMBL232566	not indicated	DrugBank	ENZYME,DRUGGABLE GENOME,PROTEASE
F10	peptide metabolic process (GO:0006518)	0.742923	CHEMBL561318	not indicated	DrugBank	ENZYME,DRUGGABLE GENOME,PROTEASE
F10	peptide metabolic process (GO:0006518)	0.742923	GW813893	not indicated	DrugBank	ENZYME,DRUGGABLE GENOME,PROTEASE
F10	peptide metabolic process (GO:0006518)	0.742923	CHEMBL385587	not indicated	DrugBank	ENZYME,DRUGGABLE GENOME,PROTEASE
F10	peptide metabolic process (GO:0006518)	0.742923	CHEMBL233992	not indicated	DrugBank	ENZYME,DRUGGABLE GENOME,PROTEASE
F10	peptide metabolic process (GO:0006518)	0.742923	CHEMBL1235423	not indicated	DrugBank	ENZYME,DRUGGABLE GENOME,PROTEASE
F10	peptide metabolic process (GO:0006518)	0.742923	CHEMBL351298	not indicated	DrugBank	ENZYME,DRUGGABLE GENOME,PROTEASE
F10	peptide metabolic process (GO:0006518)	0.742923	CHEMBL550453	not indicated	DrugBank	ENZYME,DRUGGABLE GENOME,PROTEASE
F10	peptide metabolic process (GO:0006518)	0.742923	CHEMBL368238	not indicated	DrugBank	ENZYME,DRUGGABLE GENOME,PROTEASE
F10	peptide metabolic process (GO:0006518)	0.742923	CHEMBL245678	not indicated	DrugBank	ENZYME,DRUGGABLE GENOME,PROTEASE
F10	peptide metabolic process (GO:0006518)	0.742923	CHEMBL182323	not indicated	DrugBank	ENZYME,DRUGGABLE GENOME,PROTEASE
F10	peptide metabolic process (GO:0006518)	0.742923	CHEMBL38397	not indicated	DrugBank	ENZYME,DRUGGABLE GENOME,PROTEASE
F10	peptide metabolic process (GO:0006518)	0.742923	CHEMBL220529	not indicated	DrugBank	ENZYME,DRUGGABLE GENOME,PROTEASE
F10	peptide metabolic process (GO:0006518)	0.742923	CHEMBL391805	not indicated	DrugBank	ENZYME,DRUGGABLE GENOME,PROTEASE
F10	peptide metabolic process (GO:0006518)	0.742923	CHEMBL375112	not indicated	DrugBank	ENZYME,DRUGGABLE GENOME,PROTEASE
F10	peptide metabolic process (GO:0006518)	0.742923	CHEMBL316053	not indicated	DrugBank	ENZYME,DRUGGABLE GENOME,PROTEASE
F10	peptide metabolic process (GO:0006518)	0.742923	CHEMBL391640	not indicated	DrugBank	ENZYME,DRUGGABLE GENOME,PROTEASE
FKBP5	peptidyl-proline modification (GO:0018208)	0.742473	ESCITALOPRAM	not indicated	PharmGKB	DRUGGABLE GENOME
FKBP5	peptidyl-proline modification (GO:0018208)	0.742473	GEMCITABINE	not indicated	PharmGKB	DRUGGABLE GENOME
FKBP5	peptidyl-proline modification (GO:0018208)	0.742473	CITALOPRAM	not indicated	PharmGKB	DRUGGABLE GENOME
FKBP5	peptidyl-proline modification (GO:0018208)	0.742473	CLOZAPINE	not indicated	PharmGKB	DRUGGABLE GENOME
FKBP5	peptidyl-proline modification (GO:0018208)	0.742473	PAROXETINE	not indicated	PharmGKB	DRUGGABLE GENOME
FKBP5	peptidyl-proline modification (GO:0018208)	0.742473	FLUOXETINE	not indicated	PharmGKB	DRUGGABLE GENOME
FKBP5	peptidyl-proline modification (GO:0018208)	0.742473	BUPROPION	not indicated	PharmGKB	DRUGGABLE GENOME
FKBP5	peptidyl-proline modification (GO:0018208)	0.742473	NEFAZODONE	not indicated	PharmGKB	DRUGGABLE GENOME
FKBP5	peptidyl-proline modification (GO:0018208)	0.742473	CLOMIPRAMINE	not indicated	PharmGKB	DRUGGABLE GENOME
FKBP5	peptidyl-proline modification (GO:0018208)	0.742473	VENLAFAXINE	not indicated	PharmGKB	DRUGGABLE GENOME
FKBP5	peptidyl-proline modification (GO:0018208)	0.742473	MIRTAZAPINE	not indicated	PharmGKB	DRUGGABLE GENOME
FKBP5	peptidyl-proline modification (GO:0018208)	0.742473	LITHIUM	not indicated	PharmGKB	DRUGGABLE GENOME
DAXX	regulation of protein modification by small protein conjugation or removal (GO:1903320)	0.739976	ESTRADIOL BENZOATE	not indicated	DrugBank	CLINICALLY ACTIONABLE,TRANSCRIPTION FACTOR BINDING,TRANSCRIPTION FACTOR
FGFR2	positive regulation of cardiac muscle tissue growth (GO:0055023)	0.739522	TG100-801	inhibitor	ChemblInteractions	CELL SURFACE,CLINICALLY ACTIONABLE,DRUGGABLE GENOME,KINASE,TYROSINE KINASE
FGFR2	positive regulation of cardiac muscle tissue growth (GO:0055023)	0.739522	DERAZANTINIB	inhibitor	ChemblInteractions,CIViC,GuideToPharmacology	CELL SURFACE,CLINICALLY ACTIONABLE,DRUGGABLE GENOME,KINASE,TYROSINE KINASE
FGFR2	positive regulation of cardiac muscle tissue growth (GO:0055023)	0.739522	INFIGRATINIB	inhibitor	TALC,MyCancerGenome,JAX-CKB,ChemblInteractions,CIViC,GuideToPharmacology,CancerCommons,MyCancerGenomeClinicalTrial,OncoKB	CELL SURFACE,CLINICALLY ACTIONABLE,DRUGGABLE GENOME,KINASE,TYROSINE KINASE
FGFR2	positive regulation of cardiac muscle tissue growth (GO:0055023)	0.739522	DOVITINIB	inhibitor	TALC,MyCancerGenome,TdgClinicalTrial,ClearityFoundationClinicalTrial,JAX-CKB,CGI,DoCM,CIViC	CELL SURFACE,CLINICALLY ACTIONABLE,DRUGGABLE GENOME,KINASE,TYROSINE KINASE
FGFR2	positive regulation of cardiac muscle tissue growth (GO:0055023)	0.739522	TRAFERMIN	not indicated	TdgClinicalTrial,TTD	CELL SURFACE,CLINICALLY ACTIONABLE,DRUGGABLE GENOME,KINASE,TYROSINE KINASE
FGFR2	positive regulation of cardiac muscle tissue growth (GO:0055023)	0.739522	ERDAFITINIB	inhibitor	DrugBank,JAX-CKB,CIViC,GuideToPharmacology,PharmGKB,OncoKB	CELL SURFACE,CLINICALLY ACTIONABLE,DRUGGABLE GENOME,KINASE,TYROSINE KINASE
FGFR2	positive regulation of cardiac muscle tissue growth (GO:0055023)	0.739522	NINTEDANIB	inhibitor	TALC,DrugBank,MyCancerGenome,TdgClinicalTrial,ClearityFoundationClinicalTrial,JAX-CKB,GuideToPharmacology	CELL SURFACE,CLINICALLY ACTIONABLE,DRUGGABLE GENOME,KINASE,TYROSINE KINASE
FGFR2	positive regulation of cardiac muscle tissue growth (GO:0055023)	0.739522	TRAMETINIB	not indicated	JAX-CKB	CELL SURFACE,CLINICALLY ACTIONABLE,DRUGGABLE GENOME,KINASE,TYROSINE KINASE
FGFR2	positive regulation of cardiac muscle tissue growth (GO:0055023)	0.739522	LENVATINIB	inhibitor	TALC,DrugBank	CELL SURFACE,CLINICALLY ACTIONABLE,DRUGGABLE GENOME,KINASE,TYROSINE KINASE
FGFR2	positive regulation of cardiac muscle tissue growth (GO:0055023)	0.739522	ALPELISIB	not indicated	JAX-CKB	CELL SURFACE,CLINICALLY ACTIONABLE,DRUGGABLE GENOME,KINASE,TYROSINE KINASE
FGFR2	positive regulation of cardiac muscle tissue growth (GO:0055023)	0.739522	MASITINIB	inhibitor	MyCancerGenome	CELL SURFACE,CLINICALLY ACTIONABLE,DRUGGABLE GENOME,KINASE,TYROSINE KINASE
FGFR2	positive regulation of cardiac muscle tissue growth (GO:0055023)	0.739522	LY-2874455	inhibitor	ChemblInteractions,GuideToPharmacology,TTD	CELL SURFACE,CLINICALLY ACTIONABLE,DRUGGABLE GENOME,KINASE,TYROSINE KINASE
FGFR2	positive regulation of cardiac muscle tissue growth (GO:0055023)	0.739522	CEDIRANIB	not indicated	JAX-CKB	CELL SURFACE,CLINICALLY ACTIONABLE,DRUGGABLE GENOME,KINASE,TYROSINE KINASE
FGFR2	positive regulation of cardiac muscle tissue growth (GO:0055023)	0.739522	BUPARLISIB	not indicated	JAX-CKB	CELL SURFACE,CLINICALLY ACTIONABLE,DRUGGABLE GENOME,KINASE,TYROSINE KINASE
FGFR2	positive regulation of cardiac muscle tissue growth (GO:0055023)	0.739522	DEBIO-1347	inhibitor	GuideToPharmacology,OncoKB	CELL SURFACE,CLINICALLY ACTIONABLE,DRUGGABLE GENOME,KINASE,TYROSINE KINASE
FGFR2	positive regulation of cardiac muscle tissue growth (GO:0055023)	0.739522	FP-1039	not indicated	TdgClinicalTrial,JAX-CKB	CELL SURFACE,CLINICALLY ACTIONABLE,DRUGGABLE GENOME,KINASE,TYROSINE KINASE
FGFR2	positive regulation of cardiac muscle tissue growth (GO:0055023)	0.739522	LAPATINIB	not indicated	JAX-CKB	CELL SURFACE,CLINICALLY ACTIONABLE,DRUGGABLE GENOME,KINASE,TYROSINE KINASE
FGFR2	positive regulation of cardiac muscle tissue growth (GO:0055023)	0.739522	PICTILISIB	not indicated	JAX-CKB	CELL SURFACE,CLINICALLY ACTIONABLE,DRUGGABLE GENOME,KINASE,TYROSINE KINASE
FGFR2	positive regulation of cardiac muscle tissue growth (GO:0055023)	0.739522	RABEPRAZOLE SODIUM	inhibitor	MyCancerGenome,TTD	CELL SURFACE,CLINICALLY ACTIONABLE,DRUGGABLE GENOME,KINASE,TYROSINE KINASE
FGFR2	positive regulation of cardiac muscle tissue growth (GO:0055023)	0.739522	PEMIGATINIB	inhibitor	DrugBank,JAX-CKB,CIViC,GuideToPharmacology	CELL SURFACE,CLINICALLY ACTIONABLE,DRUGGABLE GENOME,KINASE,TYROSINE KINASE
FGFR2	positive regulation of cardiac muscle tissue growth (GO:0055023)	0.739522	BRIVANIB	inhibitor	JAX-CKB,ChemblInteractions,PharmGKB	CELL SURFACE,CLINICALLY ACTIONABLE,DRUGGABLE GENOME,KINASE,TYROSINE KINASE
FGFR2	positive regulation of cardiac muscle tissue growth (GO:0055023)	0.739522	AEE-788	not indicated	TTD	CELL SURFACE,CLINICALLY ACTIONABLE,DRUGGABLE GENOME,KINASE,TYROSINE KINASE
FGFR2	positive regulation of cardiac muscle tissue growth (GO:0055023)	0.739522	GEFITINIB	not indicated	JAX-CKB	CELL SURFACE,CLINICALLY ACTIONABLE,DRUGGABLE GENOME,KINASE,TYROSINE KINASE
FGFR2	positive regulation of cardiac muscle tissue growth (GO:0055023)	0.739522	BRIVANIB ALANINATE	inhibitor	ChemblInteractions	CELL SURFACE,CLINICALLY ACTIONABLE,DRUGGABLE GENOME,KINASE,TYROSINE KINASE
FGFR2	positive regulation of cardiac muscle tissue growth (GO:0055023)	0.739522	THALIDOMIDE	antagonist	DrugBank,TdgClinicalTrial,TEND	CELL SURFACE,CLINICALLY ACTIONABLE,DRUGGABLE GENOME,KINASE,TYROSINE KINASE
FGFR2	positive regulation of cardiac muscle tissue growth (GO:0055023)	0.739522	REGORAFENIB	inhibitor	DrugBank,ChemblInteractions,MyCancerGenomeClinicalTrial	CELL SURFACE,CLINICALLY ACTIONABLE,DRUGGABLE GENOME,KINASE,TYROSINE KINASE
FGFR2	positive regulation of cardiac muscle tissue growth (GO:0055023)	0.739522	MK-2461	inhibitor	GuideToPharmacology,TTD	CELL SURFACE,CLINICALLY ACTIONABLE,DRUGGABLE GENOME,KINASE,TYROSINE KINASE
FGFR2	positive regulation of cardiac muscle tissue growth (GO:0055023)	0.739522	PALIFERMIN	agonist	DrugBank,TdgClinicalTrial,ChemblInteractions,TEND,GuideToPharmacology,TTD	CELL SURFACE,CLINICALLY ACTIONABLE,DRUGGABLE GENOME,KINASE,TYROSINE KINASE
FGFR2	positive regulation of cardiac muscle tissue growth (GO:0055023)	0.739522	PONATINIB	inhibitor	TALC,DrugBank,MyCancerGenome,JAX-CKB,CGI,DoCM,CIViC	CELL SURFACE,CLINICALLY ACTIONABLE,DRUGGABLE GENOME,KINASE,TYROSINE KINASE
FGFR2	positive regulation of cardiac muscle tissue growth (GO:0055023)	0.739522	ROGARATINIB	inhibitor	JAX-CKB,ChemblInteractions,CIViC	CELL SURFACE,CLINICALLY ACTIONABLE,DRUGGABLE GENOME,KINASE,TYROSINE KINASE
FGFR2	positive regulation of cardiac muscle tissue growth (GO:0055023)	0.739522	AZD-4547	inhibitor	ChemblInteractions	CELL SURFACE,CLINICALLY ACTIONABLE,DRUGGABLE GENOME,KINASE,TYROSINE KINASE
FGFR2	positive regulation of cardiac muscle tissue growth (GO:0055023)	0.739522	FUTIBATINIB	inhibitor	JAX-CKB,CIViC,GuideToPharmacology	CELL SURFACE,CLINICALLY ACTIONABLE,DRUGGABLE GENOME,KINASE,TYROSINE KINASE
FGFR2	positive regulation of cardiac muscle tissue growth (GO:0055023)	0.739522	NINTEDANIB ESYLATE	inhibitor	ChemblInteractions	CELL SURFACE,CLINICALLY ACTIONABLE,DRUGGABLE GENOME,KINASE,TYROSINE KINASE
FGFR2	positive regulation of cardiac muscle tissue growth (GO:0055023)	0.739522	XL-999	inhibitor	ChemblInteractions	CELL SURFACE,CLINICALLY ACTIONABLE,DRUGGABLE GENOME,KINASE,TYROSINE KINASE
FGFR2	positive regulation of cardiac muscle tissue growth (GO:0055023)	0.739522	ORANTINIB	inhibitor	ChemblInteractions	CELL SURFACE,CLINICALLY ACTIONABLE,DRUGGABLE GENOME,KINASE,TYROSINE KINASE
FGFR2	positive regulation of cardiac muscle tissue growth (GO:0055023)	0.739522	SELUMETINIB	not indicated	JAX-CKB	CELL SURFACE,CLINICALLY ACTIONABLE,DRUGGABLE GENOME,KINASE,TYROSINE KINASE
FGFR2	positive regulation of cardiac muscle tissue growth (GO:0055023)	0.739522	TRABECTEDIN	not indicated	JAX-CKB	CELL SURFACE,CLINICALLY ACTIONABLE,DRUGGABLE GENOME,KINASE,TYROSINE KINASE
FGFR2	positive regulation of cardiac muscle tissue growth (GO:0055023)	0.739522	SUNITINIB	not indicated	JAX-CKB	CELL SURFACE,CLINICALLY ACTIONABLE,DRUGGABLE GENOME,KINASE,TYROSINE KINASE
FGFR2	positive regulation of cardiac muscle tissue growth (GO:0055023)	0.739522	ENMD-2076	not indicated	TdgClinicalTrial,ClearityFoundationClinicalTrial	CELL SURFACE,CLINICALLY ACTIONABLE,DRUGGABLE GENOME,KINASE,TYROSINE KINASE
FGFR2	positive regulation of cardiac muscle tissue growth (GO:0055023)	0.739522	LUCITANIB	inhibitor	ChemblInteractions	CELL SURFACE,CLINICALLY ACTIONABLE,DRUGGABLE GENOME,KINASE,TYROSINE KINASE
FGFR2	positive regulation of cardiac muscle tissue growth (GO:0055023)	0.739522	ENMD-981693	inhibitor	ChemblInteractions	CELL SURFACE,CLINICALLY ACTIONABLE,DRUGGABLE GENOME,KINASE,TYROSINE KINASE
FGFR2	positive regulation of cardiac muscle tissue growth (GO:0055023)	0.739522	PAZOPANIB	not indicated	DoCM,CIViC	CELL SURFACE,CLINICALLY ACTIONABLE,DRUGGABLE GENOME,KINASE,TYROSINE KINASE
FGFR2	positive regulation of cardiac muscle tissue growth (GO:0055023)	0.739522	PHA-665752	not indicated	JAX-CKB	CELL SURFACE,CLINICALLY ACTIONABLE,DRUGGABLE GENOME,KINASE,TYROSINE KINASE
FGFR2	positive regulation of cardiac muscle tissue growth (GO:0055023)	0.739522	RO-4987655	not indicated	JAX-CKB	CELL SURFACE,CLINICALLY ACTIONABLE,DRUGGABLE GENOME,KINASE,TYROSINE KINASE
FGFR2	positive regulation of cardiac muscle tissue growth (GO:0055023)	0.739522	MUPARFOSTAT	not indicated	TdgClinicalTrial	CELL SURFACE,CLINICALLY ACTIONABLE,DRUGGABLE GENOME,KINASE,TYROSINE KINASE
FGFR2	positive regulation of cardiac muscle tissue growth (GO:0055023)	0.739522	RG-1530	inhibitor	ChemblInteractions	CELL SURFACE,CLINICALLY ACTIONABLE,DRUGGABLE GENOME,KINASE,TYROSINE KINASE
FGFR2	positive regulation of cardiac muscle tissue growth (GO:0055023)	0.739522	XL-228	inhibitor	TALC,MyCancerGenome	CELL SURFACE,CLINICALLY ACTIONABLE,DRUGGABLE GENOME,KINASE,TYROSINE KINASE
FGFR2	positive regulation of cardiac muscle tissue growth (GO:0055023)	0.739522	CP-459632	inhibitor	ChemblInteractions	CELL SURFACE,CLINICALLY ACTIONABLE,DRUGGABLE GENOME,KINASE,TYROSINE KINASE
FGFR2	positive regulation of cardiac muscle tissue growth (GO:0055023)	0.739522	E-7090	not indicated	JAX-CKB	CELL SURFACE,CLINICALLY ACTIONABLE,DRUGGABLE GENOME,KINASE,TYROSINE KINASE
FGFR2	positive regulation of cardiac muscle tissue growth (GO:0055023)	0.739522	SUCROSOFATE	ligand	DrugBank	CELL SURFACE,CLINICALLY ACTIONABLE,DRUGGABLE GENOME,KINASE,TYROSINE KINASE
FGFR2	positive regulation of cardiac muscle tissue growth (GO:0055023)	0.739522	CETUXIMAB	not indicated	JAX-CKB	CELL SURFACE,CLINICALLY ACTIONABLE,DRUGGABLE GENOME,KINASE,TYROSINE KINASE
FGFR2	positive regulation of cardiac muscle tissue growth (GO:0055023)	0.739522	FULVESTRANT	not indicated	CIViC	CELL SURFACE,CLINICALLY ACTIONABLE,DRUGGABLE GENOME,KINASE,TYROSINE KINASE
FGFR2	positive regulation of cardiac muscle tissue growth (GO:0055023)	0.739522	FOSTAMATINIB	inhibitor	DrugBank	CELL SURFACE,CLINICALLY ACTIONABLE,DRUGGABLE GENOME,KINASE,TYROSINE KINASE
FGFR2	positive regulation of cardiac muscle tissue growth (GO:0055023)	0.739522	HEPARIN	not indicated	DrugBank	CELL SURFACE,CLINICALLY ACTIONABLE,DRUGGABLE GENOME,KINASE,TYROSINE KINASE
FGFR2	positive regulation of cardiac muscle tissue growth (GO:0055023)	0.739522	CHEMBL233209	not indicated	DrugBank	CELL SURFACE,CLINICALLY ACTIONABLE,DRUGGABLE GENOME,KINASE,TYROSINE KINASE
SERPINA1	serine-type endopeptidase inhibitor activity (GO:0004867)	0.739214	.ALPHA.1-PROTEINASE INHIBITOR HUMAN	not indicated	TTD	PROTEASE INHIBITOR,DRUGGABLE GENOME
SERPINA1	serine-type endopeptidase inhibitor activity (GO:0004867)	0.739214	2-MERCAPTOETHANOL	not indicated	DrugBank	PROTEASE INHIBITOR,DRUGGABLE GENOME
SERPINA1	serine-type endopeptidase inhibitor activity (GO:0004867)	0.739214	IGMESINE	not indicated	TTD	PROTEASE INHIBITOR,DRUGGABLE GENOME
SERPINA1	serine-type endopeptidase inhibitor activity (GO:0004867)	0.739214	PPL-100	not indicated	DrugBank	PROTEASE INHIBITOR,DRUGGABLE GENOME
SERPINA1	serine-type endopeptidase inhibitor activity (GO:0004867)	0.739214	METHYLDOPA	not indicated	DrugBank	PROTEASE INHIBITOR,DRUGGABLE GENOME
SERPINA1	serine-type endopeptidase inhibitor activity (GO:0004867)	0.739214	COPPER	not indicated	DrugBank	PROTEASE INHIBITOR,DRUGGABLE GENOME
SERPINA1	serine-type endopeptidase inhibitor activity (GO:0004867)	0.739214	ZINC CHLORIDE	ligand	DrugBank	PROTEASE INHIBITOR,DRUGGABLE GENOME
SERPINA4	serine-type endopeptidase inhibitor activity (GO:0004867)	0.739214	COPPER	not indicated	DrugBank	PROTEASE INHIBITOR,ENZYME,DRUGGABLE GENOME
SERPINA4	serine-type endopeptidase inhibitor activity (GO:0004867)	0.739214	METHYLDOPA	not indicated	DrugBank	PROTEASE INHIBITOR,ENZYME,DRUGGABLE GENOME
SERPINA6	serine-type endopeptidase inhibitor activity (GO:0004867)	0.739214	RIMEXOLONE	not indicated	TEND	PROTEASE INHIBITOR,DRUGGABLE GENOME
SERPINA6	serine-type endopeptidase inhibitor activity (GO:0004867)	0.739214	ALCLOMETASONE	not indicated	TEND,TTD	PROTEASE INHIBITOR,DRUGGABLE GENOME
SERPINA6	serine-type endopeptidase inhibitor activity (GO:0004867)	0.739214	PARAMETHASONE	not indicated	TEND,TTD	PROTEASE INHIBITOR,DRUGGABLE GENOME
SERPINA6	serine-type endopeptidase inhibitor activity (GO:0004867)	0.739214	CICLESONIDE	not indicated	TEND,TTD	PROTEASE INHIBITOR,DRUGGABLE GENOME
SERPINA6	serine-type endopeptidase inhibitor activity (GO:0004867)	0.739214	TRIAMCINOLONE	not indicated	TEND	PROTEASE INHIBITOR,DRUGGABLE GENOME
SERPINA6	serine-type endopeptidase inhibitor activity (GO:0004867)	0.739214	BECLOMETHASONE	not indicated	TEND	PROTEASE INHIBITOR,DRUGGABLE GENOME
SERPINA6	serine-type endopeptidase inhibitor activity (GO:0004867)	0.739214	METHYLDOPA	not indicated	DrugBank	PROTEASE INHIBITOR,DRUGGABLE GENOME
SERPINA6	serine-type endopeptidase inhibitor activity (GO:0004867)	0.739214	COPPER	not indicated	DrugBank	PROTEASE INHIBITOR,DRUGGABLE GENOME
SERPINA6	serine-type endopeptidase inhibitor activity (GO:0004867)	0.739214	ZINC CHLORIDE	modulator	DrugBank	PROTEASE INHIBITOR,DRUGGABLE GENOME
ID1	negative regulation of neuron differentiation (GO:0045665)	0.738201	FELODIPINE	not indicated	DrugBank	TRANSCRIPTION FACTOR,TRANSCRIPTION FACTOR BINDING
COX19	cellular respiration (GO:0045333)	0.738131	LITHIUM	not indicated	PharmGKB	not indicated
D2HGDH	cellular respiration (GO:0045333)	0.738131	LITHIUM	not indicated	PharmGKB	ENZYME
TRIM31	cellular response to interferon-gamma (GO:0071346)	0.73806	LITHIUM	not indicated	PharmGKB	not indicated
P2RX4	purine ribonucleoside triphosphate binding (GO:0035639)	0.738004	ADENOSINE TRIPHOSPHATE	agonist	GuideToPharmacology	DRUGGABLE GENOME,ION CHANNEL
P2RX4	purine ribonucleoside triphosphate binding (GO:0035639)	0.738004	ESLICARBAZEPINE	not indicated	DrugBank	DRUGGABLE GENOME,ION CHANNEL
P2RX4	purine ribonucleoside triphosphate binding (GO:0035639)	0.738004	PAROXETINE	antagonist	GuideToPharmacology	DRUGGABLE GENOME,ION CHANNEL
TUBA4B	purine ribonucleoside triphosphate binding (GO:0035639)	0.738004	ZINC CHLORIDE	not indicated	DrugBank	DRUGGABLE GENOME
ETFBKMT	protein methyltransferase activity (GO:0008276)	0.737653	CHEMBL233209	not indicated	DrugBank	not indicated
TRIM31	regulation of viral release from host cell (GO:1902186)	0.737645	LITHIUM	not indicated	PharmGKB	not indicated
GPER1	apoptotic nuclear changes (GO:0030262)	0.737538	TAMOXIFEN	agonist	GuideToPharmacology	DRUGGABLE GENOME,G PROTEIN COUPLED RECEPTOR,KINASE,TRANSCRIPTION FACTOR
GPER1	apoptotic nuclear changes (GO:0030262)	0.737538	AFIMOXIFENE	agonist	GuideToPharmacology	DRUGGABLE GENOME,G PROTEIN COUPLED RECEPTOR,KINASE,TRANSCRIPTION FACTOR
GPER1	apoptotic nuclear changes (GO:0030262)	0.737538	FULVESTRANT	agonist	GuideToPharmacology	DRUGGABLE GENOME,G PROTEIN COUPLED RECEPTOR,KINASE,TRANSCRIPTION FACTOR
GPER1	apoptotic nuclear changes (GO:0030262)	0.737538	CHEMBL456145	not indicated	DrugBank	DRUGGABLE GENOME,G PROTEIN COUPLED RECEPTOR,KINASE,TRANSCRIPTION FACTOR
GPER1	apoptotic nuclear changes (GO:0030262)	0.737538	RALOXIFENE	agonist	GuideToPharmacology	DRUGGABLE GENOME,G PROTEIN COUPLED RECEPTOR,KINASE,TRANSCRIPTION FACTOR
GPER1	apoptotic nuclear changes (GO:0030262)	0.737538	ESTRADIOL	binder	DTC,DrugBank	DRUGGABLE GENOME,G PROTEIN COUPLED RECEPTOR,KINASE,TRANSCRIPTION FACTOR
GPER1	apoptotic nuclear changes (GO:0030262)	0.737538	GENISTEIN	not indicated	DrugBank	DRUGGABLE GENOME,G PROTEIN COUPLED RECEPTOR,KINASE,TRANSCRIPTION FACTOR
GPER1	apoptotic nuclear changes (GO:0030262)	0.737538	ESTRADIOL BENZOATE	not indicated	DrugBank	DRUGGABLE GENOME,G PROTEIN COUPLED RECEPTOR,KINASE,TRANSCRIPTION FACTOR
GPER1	negative regulation of protein kinase B signaling (GO:0051898)	0.73745	TAMOXIFEN	agonist	GuideToPharmacology	DRUGGABLE GENOME,G PROTEIN COUPLED RECEPTOR,KINASE,TRANSCRIPTION FACTOR
GPER1	negative regulation of protein kinase B signaling (GO:0051898)	0.73745	AFIMOXIFENE	agonist	GuideToPharmacology	DRUGGABLE GENOME,G PROTEIN COUPLED RECEPTOR,KINASE,TRANSCRIPTION FACTOR
GPER1	negative regulation of protein kinase B signaling (GO:0051898)	0.73745	FULVESTRANT	agonist	GuideToPharmacology	DRUGGABLE GENOME,G PROTEIN COUPLED RECEPTOR,KINASE,TRANSCRIPTION FACTOR
GPER1	negative regulation of protein kinase B signaling (GO:0051898)	0.73745	CHEMBL456145	not indicated	DrugBank	DRUGGABLE GENOME,G PROTEIN COUPLED RECEPTOR,KINASE,TRANSCRIPTION FACTOR
GPER1	negative regulation of protein kinase B signaling (GO:0051898)	0.73745	RALOXIFENE	agonist	GuideToPharmacology	DRUGGABLE GENOME,G PROTEIN COUPLED RECEPTOR,KINASE,TRANSCRIPTION FACTOR
GPER1	negative regulation of protein kinase B signaling (GO:0051898)	0.73745	ESTRADIOL	binder	DTC,DrugBank	DRUGGABLE GENOME,G PROTEIN COUPLED RECEPTOR,KINASE,TRANSCRIPTION FACTOR
GPER1	negative regulation of protein kinase B signaling (GO:0051898)	0.73745	GENISTEIN	not indicated	DrugBank	DRUGGABLE GENOME,G PROTEIN COUPLED RECEPTOR,KINASE,TRANSCRIPTION FACTOR
GPER1	negative regulation of protein kinase B signaling (GO:0051898)	0.73745	ESTRADIOL BENZOATE	not indicated	DrugBank	DRUGGABLE GENOME,G PROTEIN COUPLED RECEPTOR,KINASE,TRANSCRIPTION FACTOR
DAXX	nucleosome organization (GO:0034728)	0.736184	ESTRADIOL BENZOATE	not indicated	DrugBank	CLINICALLY ACTIONABLE,TRANSCRIPTION FACTOR BINDING,TRANSCRIPTION FACTOR
ATP2C2	calcium ion homeostasis (GO:0055074)	0.735727	ACAMPROSATE CALCIUM	not indicated	ChemblInteractions	TRANSPORTER,ENZYME,DRUGGABLE GENOME
TPPP3	microtubule polymerization or depolymerization (GO:0031109)	0.735357	LITHIUM	not indicated	PharmGKB	not indicated
PLB1	phospholipid metabolic process (GO:0006644)	0.735144	LITHIUM	not indicated	PharmGKB	PHOSPHOLIPASE,ENZYME
SMPD2	phospholipid metabolic process (GO:0006644)	0.735144	ZANUBRUTINIB	not indicated	DrugBank	PHOSPHOLIPASE,ENZYME,DRUGGABLE GENOME
SMPD2	ceramide metabolic process (GO:0006672)	0.735106	ZANUBRUTINIB	not indicated	DrugBank	PHOSPHOLIPASE,ENZYME,DRUGGABLE GENOME
RAB17	nucleoside-triphosphatase activity (GO:0017111)	0.734543	BEVACIZUMAB	not indicated	NCI	not indicated
P2RX4	positive regulation of chemotaxis (GO:0050921)	0.73429	ADENOSINE TRIPHOSPHATE	agonist	GuideToPharmacology	DRUGGABLE GENOME,ION CHANNEL
P2RX4	positive regulation of chemotaxis (GO:0050921)	0.73429	ESLICARBAZEPINE	not indicated	DrugBank	DRUGGABLE GENOME,ION CHANNEL
P2RX4	positive regulation of chemotaxis (GO:0050921)	0.73429	PAROXETINE	antagonist	GuideToPharmacology	DRUGGABLE GENOME,ION CHANNEL
GPER1	negative regulation of cell activation (GO:0050866)	0.734138	TAMOXIFEN	agonist	GuideToPharmacology	DRUGGABLE GENOME,G PROTEIN COUPLED RECEPTOR,KINASE,TRANSCRIPTION FACTOR
GPER1	negative regulation of cell activation (GO:0050866)	0.734138	AFIMOXIFENE	agonist	GuideToPharmacology	DRUGGABLE GENOME,G PROTEIN COUPLED RECEPTOR,KINASE,TRANSCRIPTION FACTOR
GPER1	negative regulation of cell activation (GO:0050866)	0.734138	FULVESTRANT	agonist	GuideToPharmacology	DRUGGABLE GENOME,G PROTEIN COUPLED RECEPTOR,KINASE,TRANSCRIPTION FACTOR
GPER1	negative regulation of cell activation (GO:0050866)	0.734138	CHEMBL456145	not indicated	DrugBank	DRUGGABLE GENOME,G PROTEIN COUPLED RECEPTOR,KINASE,TRANSCRIPTION FACTOR
GPER1	negative regulation of cell activation (GO:0050866)	0.734138	RALOXIFENE	agonist	GuideToPharmacology	DRUGGABLE GENOME,G PROTEIN COUPLED RECEPTOR,KINASE,TRANSCRIPTION FACTOR
GPER1	negative regulation of cell activation (GO:0050866)	0.734138	ESTRADIOL	binder	DTC,DrugBank	DRUGGABLE GENOME,G PROTEIN COUPLED RECEPTOR,KINASE,TRANSCRIPTION FACTOR
GPER1	negative regulation of cell activation (GO:0050866)	0.734138	GENISTEIN	not indicated	DrugBank	DRUGGABLE GENOME,G PROTEIN COUPLED RECEPTOR,KINASE,TRANSCRIPTION FACTOR
GPER1	negative regulation of cell activation (GO:0050866)	0.734138	ESTRADIOL BENZOATE	not indicated	DrugBank	DRUGGABLE GENOME,G PROTEIN COUPLED RECEPTOR,KINASE,TRANSCRIPTION FACTOR
GPER1	positive regulation of secretion by cell (GO:1903532)	0.734075	TAMOXIFEN	agonist	GuideToPharmacology	DRUGGABLE GENOME,G PROTEIN COUPLED RECEPTOR,KINASE,TRANSCRIPTION FACTOR
GPER1	positive regulation of secretion by cell (GO:1903532)	0.734075	AFIMOXIFENE	agonist	GuideToPharmacology	DRUGGABLE GENOME,G PROTEIN COUPLED RECEPTOR,KINASE,TRANSCRIPTION FACTOR
GPER1	positive regulation of secretion by cell (GO:1903532)	0.734075	FULVESTRANT	agonist	GuideToPharmacology	DRUGGABLE GENOME,G PROTEIN COUPLED RECEPTOR,KINASE,TRANSCRIPTION FACTOR
GPER1	positive regulation of secretion by cell (GO:1903532)	0.734075	CHEMBL456145	not indicated	DrugBank	DRUGGABLE GENOME,G PROTEIN COUPLED RECEPTOR,KINASE,TRANSCRIPTION FACTOR
GPER1	positive regulation of secretion by cell (GO:1903532)	0.734075	RALOXIFENE	agonist	GuideToPharmacology	DRUGGABLE GENOME,G PROTEIN COUPLED RECEPTOR,KINASE,TRANSCRIPTION FACTOR
GPER1	positive regulation of secretion by cell (GO:1903532)	0.734075	ESTRADIOL	binder	DTC,DrugBank	DRUGGABLE GENOME,G PROTEIN COUPLED RECEPTOR,KINASE,TRANSCRIPTION FACTOR
GPER1	positive regulation of secretion by cell (GO:1903532)	0.734075	GENISTEIN	not indicated	DrugBank	DRUGGABLE GENOME,G PROTEIN COUPLED RECEPTOR,KINASE,TRANSCRIPTION FACTOR
GPER1	positive regulation of secretion by cell (GO:1903532)	0.734075	ESTRADIOL BENZOATE	not indicated	DrugBank	DRUGGABLE GENOME,G PROTEIN COUPLED RECEPTOR,KINASE,TRANSCRIPTION FACTOR
TNNC2	striated muscle contraction (GO:0006941)	0.733785	TIRASEMTIV	activator	ChemblInteractions,TTD	not indicated
TNNC2	striated muscle contraction (GO:0006941)	0.733785	RELDESEMTIV	not indicated	TTD	not indicated
TNNC2	striated muscle contraction (GO:0006941)	0.733785	CALCIUM	agonist	DrugBank	not indicated
TNNC2	striated muscle contraction (GO:0006941)	0.733785	FELODIPINE	other/unknown	DrugBank	not indicated
GPER1	positive regulation of apoptotic signaling pathway (GO:2001235)	0.733774	TAMOXIFEN	agonist	GuideToPharmacology	DRUGGABLE GENOME,G PROTEIN COUPLED RECEPTOR,KINASE,TRANSCRIPTION FACTOR
GPER1	positive regulation of apoptotic signaling pathway (GO:2001235)	0.733774	AFIMOXIFENE	agonist	GuideToPharmacology	DRUGGABLE GENOME,G PROTEIN COUPLED RECEPTOR,KINASE,TRANSCRIPTION FACTOR
GPER1	positive regulation of apoptotic signaling pathway (GO:2001235)	0.733774	FULVESTRANT	agonist	GuideToPharmacology	DRUGGABLE GENOME,G PROTEIN COUPLED RECEPTOR,KINASE,TRANSCRIPTION FACTOR
GPER1	positive regulation of apoptotic signaling pathway (GO:2001235)	0.733774	CHEMBL456145	not indicated	DrugBank	DRUGGABLE GENOME,G PROTEIN COUPLED RECEPTOR,KINASE,TRANSCRIPTION FACTOR
GPER1	positive regulation of apoptotic signaling pathway (GO:2001235)	0.733774	RALOXIFENE	agonist	GuideToPharmacology	DRUGGABLE GENOME,G PROTEIN COUPLED RECEPTOR,KINASE,TRANSCRIPTION FACTOR
GPER1	positive regulation of apoptotic signaling pathway (GO:2001235)	0.733774	ESTRADIOL	binder	DTC,DrugBank	DRUGGABLE GENOME,G PROTEIN COUPLED RECEPTOR,KINASE,TRANSCRIPTION FACTOR
GPER1	positive regulation of apoptotic signaling pathway (GO:2001235)	0.733774	GENISTEIN	not indicated	DrugBank	DRUGGABLE GENOME,G PROTEIN COUPLED RECEPTOR,KINASE,TRANSCRIPTION FACTOR
GPER1	positive regulation of apoptotic signaling pathway (GO:2001235)	0.733774	ESTRADIOL BENZOATE	not indicated	DrugBank	DRUGGABLE GENOME,G PROTEIN COUPLED RECEPTOR,KINASE,TRANSCRIPTION FACTOR
TIMM29	protein targeting to mitochondrion (GO:0006626)	0.733603	ZANUBRUTINIB	not indicated	DrugBank	not indicated
FGFR2	transmembrane receptor protein tyrosine kinase activity (GO:0004714)	0.733485	TG100-801	inhibitor	ChemblInteractions	CELL SURFACE,CLINICALLY ACTIONABLE,DRUGGABLE GENOME,KINASE,TYROSINE KINASE
FGFR2	transmembrane receptor protein tyrosine kinase activity (GO:0004714)	0.733485	DERAZANTINIB	inhibitor	ChemblInteractions,CIViC,GuideToPharmacology	CELL SURFACE,CLINICALLY ACTIONABLE,DRUGGABLE GENOME,KINASE,TYROSINE KINASE
FGFR2	transmembrane receptor protein tyrosine kinase activity (GO:0004714)	0.733485	INFIGRATINIB	inhibitor	TALC,MyCancerGenome,JAX-CKB,ChemblInteractions,CIViC,GuideToPharmacology,CancerCommons,MyCancerGenomeClinicalTrial,OncoKB	CELL SURFACE,CLINICALLY ACTIONABLE,DRUGGABLE GENOME,KINASE,TYROSINE KINASE
FGFR2	transmembrane receptor protein tyrosine kinase activity (GO:0004714)	0.733485	DOVITINIB	inhibitor	TALC,MyCancerGenome,TdgClinicalTrial,ClearityFoundationClinicalTrial,JAX-CKB,CGI,DoCM,CIViC	CELL SURFACE,CLINICALLY ACTIONABLE,DRUGGABLE GENOME,KINASE,TYROSINE KINASE
FGFR2	transmembrane receptor protein tyrosine kinase activity (GO:0004714)	0.733485	TRAFERMIN	not indicated	TdgClinicalTrial,TTD	CELL SURFACE,CLINICALLY ACTIONABLE,DRUGGABLE GENOME,KINASE,TYROSINE KINASE
FGFR2	transmembrane receptor protein tyrosine kinase activity (GO:0004714)	0.733485	ERDAFITINIB	inhibitor	DrugBank,JAX-CKB,CIViC,GuideToPharmacology,PharmGKB,OncoKB	CELL SURFACE,CLINICALLY ACTIONABLE,DRUGGABLE GENOME,KINASE,TYROSINE KINASE
FGFR2	transmembrane receptor protein tyrosine kinase activity (GO:0004714)	0.733485	NINTEDANIB	inhibitor	TALC,DrugBank,MyCancerGenome,TdgClinicalTrial,ClearityFoundationClinicalTrial,JAX-CKB,GuideToPharmacology	CELL SURFACE,CLINICALLY ACTIONABLE,DRUGGABLE GENOME,KINASE,TYROSINE KINASE
FGFR2	transmembrane receptor protein tyrosine kinase activity (GO:0004714)	0.733485	TRAMETINIB	not indicated	JAX-CKB	CELL SURFACE,CLINICALLY ACTIONABLE,DRUGGABLE GENOME,KINASE,TYROSINE KINASE
FGFR2	transmembrane receptor protein tyrosine kinase activity (GO:0004714)	0.733485	LENVATINIB	inhibitor	TALC,DrugBank	CELL SURFACE,CLINICALLY ACTIONABLE,DRUGGABLE GENOME,KINASE,TYROSINE KINASE
FGFR2	transmembrane receptor protein tyrosine kinase activity (GO:0004714)	0.733485	ALPELISIB	not indicated	JAX-CKB	CELL SURFACE,CLINICALLY ACTIONABLE,DRUGGABLE GENOME,KINASE,TYROSINE KINASE
FGFR2	transmembrane receptor protein tyrosine kinase activity (GO:0004714)	0.733485	MASITINIB	inhibitor	MyCancerGenome	CELL SURFACE,CLINICALLY ACTIONABLE,DRUGGABLE GENOME,KINASE,TYROSINE KINASE
FGFR2	transmembrane receptor protein tyrosine kinase activity (GO:0004714)	0.733485	LY-2874455	inhibitor	ChemblInteractions,GuideToPharmacology,TTD	CELL SURFACE,CLINICALLY ACTIONABLE,DRUGGABLE GENOME,KINASE,TYROSINE KINASE
FGFR2	transmembrane receptor protein tyrosine kinase activity (GO:0004714)	0.733485	CEDIRANIB	not indicated	JAX-CKB	CELL SURFACE,CLINICALLY ACTIONABLE,DRUGGABLE GENOME,KINASE,TYROSINE KINASE
FGFR2	transmembrane receptor protein tyrosine kinase activity (GO:0004714)	0.733485	BUPARLISIB	not indicated	JAX-CKB	CELL SURFACE,CLINICALLY ACTIONABLE,DRUGGABLE GENOME,KINASE,TYROSINE KINASE
FGFR2	transmembrane receptor protein tyrosine kinase activity (GO:0004714)	0.733485	DEBIO-1347	inhibitor	GuideToPharmacology,OncoKB	CELL SURFACE,CLINICALLY ACTIONABLE,DRUGGABLE GENOME,KINASE,TYROSINE KINASE
FGFR2	transmembrane receptor protein tyrosine kinase activity (GO:0004714)	0.733485	FP-1039	not indicated	TdgClinicalTrial,JAX-CKB	CELL SURFACE,CLINICALLY ACTIONABLE,DRUGGABLE GENOME,KINASE,TYROSINE KINASE
FGFR2	transmembrane receptor protein tyrosine kinase activity (GO:0004714)	0.733485	LAPATINIB	not indicated	JAX-CKB	CELL SURFACE,CLINICALLY ACTIONABLE,DRUGGABLE GENOME,KINASE,TYROSINE KINASE
FGFR2	transmembrane receptor protein tyrosine kinase activity (GO:0004714)	0.733485	PICTILISIB	not indicated	JAX-CKB	CELL SURFACE,CLINICALLY ACTIONABLE,DRUGGABLE GENOME,KINASE,TYROSINE KINASE
FGFR2	transmembrane receptor protein tyrosine kinase activity (GO:0004714)	0.733485	RABEPRAZOLE SODIUM	inhibitor	MyCancerGenome,TTD	CELL SURFACE,CLINICALLY ACTIONABLE,DRUGGABLE GENOME,KINASE,TYROSINE KINASE
FGFR2	transmembrane receptor protein tyrosine kinase activity (GO:0004714)	0.733485	PEMIGATINIB	inhibitor	DrugBank,JAX-CKB,CIViC,GuideToPharmacology	CELL SURFACE,CLINICALLY ACTIONABLE,DRUGGABLE GENOME,KINASE,TYROSINE KINASE
FGFR2	transmembrane receptor protein tyrosine kinase activity (GO:0004714)	0.733485	BRIVANIB	inhibitor	JAX-CKB,ChemblInteractions,PharmGKB	CELL SURFACE,CLINICALLY ACTIONABLE,DRUGGABLE GENOME,KINASE,TYROSINE KINASE
FGFR2	transmembrane receptor protein tyrosine kinase activity (GO:0004714)	0.733485	AEE-788	not indicated	TTD	CELL SURFACE,CLINICALLY ACTIONABLE,DRUGGABLE GENOME,KINASE,TYROSINE KINASE
FGFR2	transmembrane receptor protein tyrosine kinase activity (GO:0004714)	0.733485	GEFITINIB	not indicated	JAX-CKB	CELL SURFACE,CLINICALLY ACTIONABLE,DRUGGABLE GENOME,KINASE,TYROSINE KINASE
FGFR2	transmembrane receptor protein tyrosine kinase activity (GO:0004714)	0.733485	BRIVANIB ALANINATE	inhibitor	ChemblInteractions	CELL SURFACE,CLINICALLY ACTIONABLE,DRUGGABLE GENOME,KINASE,TYROSINE KINASE
FGFR2	transmembrane receptor protein tyrosine kinase activity (GO:0004714)	0.733485	THALIDOMIDE	antagonist	DrugBank,TdgClinicalTrial,TEND	CELL SURFACE,CLINICALLY ACTIONABLE,DRUGGABLE GENOME,KINASE,TYROSINE KINASE
FGFR2	transmembrane receptor protein tyrosine kinase activity (GO:0004714)	0.733485	REGORAFENIB	inhibitor	DrugBank,ChemblInteractions,MyCancerGenomeClinicalTrial	CELL SURFACE,CLINICALLY ACTIONABLE,DRUGGABLE GENOME,KINASE,TYROSINE KINASE
FGFR2	transmembrane receptor protein tyrosine kinase activity (GO:0004714)	0.733485	MK-2461	inhibitor	GuideToPharmacology,TTD	CELL SURFACE,CLINICALLY ACTIONABLE,DRUGGABLE GENOME,KINASE,TYROSINE KINASE
FGFR2	transmembrane receptor protein tyrosine kinase activity (GO:0004714)	0.733485	PALIFERMIN	agonist	DrugBank,TdgClinicalTrial,ChemblInteractions,TEND,GuideToPharmacology,TTD	CELL SURFACE,CLINICALLY ACTIONABLE,DRUGGABLE GENOME,KINASE,TYROSINE KINASE
FGFR2	transmembrane receptor protein tyrosine kinase activity (GO:0004714)	0.733485	PONATINIB	inhibitor	TALC,DrugBank,MyCancerGenome,JAX-CKB,CGI,DoCM,CIViC	CELL SURFACE,CLINICALLY ACTIONABLE,DRUGGABLE GENOME,KINASE,TYROSINE KINASE
FGFR2	transmembrane receptor protein tyrosine kinase activity (GO:0004714)	0.733485	ROGARATINIB	inhibitor	JAX-CKB,ChemblInteractions,CIViC	CELL SURFACE,CLINICALLY ACTIONABLE,DRUGGABLE GENOME,KINASE,TYROSINE KINASE
FGFR2	transmembrane receptor protein tyrosine kinase activity (GO:0004714)	0.733485	AZD-4547	inhibitor	ChemblInteractions	CELL SURFACE,CLINICALLY ACTIONABLE,DRUGGABLE GENOME,KINASE,TYROSINE KINASE
FGFR2	transmembrane receptor protein tyrosine kinase activity (GO:0004714)	0.733485	FUTIBATINIB	inhibitor	JAX-CKB,CIViC,GuideToPharmacology	CELL SURFACE,CLINICALLY ACTIONABLE,DRUGGABLE GENOME,KINASE,TYROSINE KINASE
FGFR2	transmembrane receptor protein tyrosine kinase activity (GO:0004714)	0.733485	NINTEDANIB ESYLATE	inhibitor	ChemblInteractions	CELL SURFACE,CLINICALLY ACTIONABLE,DRUGGABLE GENOME,KINASE,TYROSINE KINASE
FGFR2	transmembrane receptor protein tyrosine kinase activity (GO:0004714)	0.733485	XL-999	inhibitor	ChemblInteractions	CELL SURFACE,CLINICALLY ACTIONABLE,DRUGGABLE GENOME,KINASE,TYROSINE KINASE
FGFR2	transmembrane receptor protein tyrosine kinase activity (GO:0004714)	0.733485	ORANTINIB	inhibitor	ChemblInteractions	CELL SURFACE,CLINICALLY ACTIONABLE,DRUGGABLE GENOME,KINASE,TYROSINE KINASE
FGFR2	transmembrane receptor protein tyrosine kinase activity (GO:0004714)	0.733485	SELUMETINIB	not indicated	JAX-CKB	CELL SURFACE,CLINICALLY ACTIONABLE,DRUGGABLE GENOME,KINASE,TYROSINE KINASE
FGFR2	transmembrane receptor protein tyrosine kinase activity (GO:0004714)	0.733485	TRABECTEDIN	not indicated	JAX-CKB	CELL SURFACE,CLINICALLY ACTIONABLE,DRUGGABLE GENOME,KINASE,TYROSINE KINASE
FGFR2	transmembrane receptor protein tyrosine kinase activity (GO:0004714)	0.733485	SUNITINIB	not indicated	JAX-CKB	CELL SURFACE,CLINICALLY ACTIONABLE,DRUGGABLE GENOME,KINASE,TYROSINE KINASE
FGFR2	transmembrane receptor protein tyrosine kinase activity (GO:0004714)	0.733485	ENMD-2076	not indicated	TdgClinicalTrial,ClearityFoundationClinicalTrial	CELL SURFACE,CLINICALLY ACTIONABLE,DRUGGABLE GENOME,KINASE,TYROSINE KINASE
FGFR2	transmembrane receptor protein tyrosine kinase activity (GO:0004714)	0.733485	LUCITANIB	inhibitor	ChemblInteractions	CELL SURFACE,CLINICALLY ACTIONABLE,DRUGGABLE GENOME,KINASE,TYROSINE KINASE
FGFR2	transmembrane receptor protein tyrosine kinase activity (GO:0004714)	0.733485	ENMD-981693	inhibitor	ChemblInteractions	CELL SURFACE,CLINICALLY ACTIONABLE,DRUGGABLE GENOME,KINASE,TYROSINE KINASE
FGFR2	transmembrane receptor protein tyrosine kinase activity (GO:0004714)	0.733485	PAZOPANIB	not indicated	DoCM,CIViC	CELL SURFACE,CLINICALLY ACTIONABLE,DRUGGABLE GENOME,KINASE,TYROSINE KINASE
FGFR2	transmembrane receptor protein tyrosine kinase activity (GO:0004714)	0.733485	PHA-665752	not indicated	JAX-CKB	CELL SURFACE,CLINICALLY ACTIONABLE,DRUGGABLE GENOME,KINASE,TYROSINE KINASE
FGFR2	transmembrane receptor protein tyrosine kinase activity (GO:0004714)	0.733485	RO-4987655	not indicated	JAX-CKB	CELL SURFACE,CLINICALLY ACTIONABLE,DRUGGABLE GENOME,KINASE,TYROSINE KINASE
FGFR2	transmembrane receptor protein tyrosine kinase activity (GO:0004714)	0.733485	MUPARFOSTAT	not indicated	TdgClinicalTrial	CELL SURFACE,CLINICALLY ACTIONABLE,DRUGGABLE GENOME,KINASE,TYROSINE KINASE
FGFR2	transmembrane receptor protein tyrosine kinase activity (GO:0004714)	0.733485	RG-1530	inhibitor	ChemblInteractions	CELL SURFACE,CLINICALLY ACTIONABLE,DRUGGABLE GENOME,KINASE,TYROSINE KINASE
FGFR2	transmembrane receptor protein tyrosine kinase activity (GO:0004714)	0.733485	XL-228	inhibitor	TALC,MyCancerGenome	CELL SURFACE,CLINICALLY ACTIONABLE,DRUGGABLE GENOME,KINASE,TYROSINE KINASE
FGFR2	transmembrane receptor protein tyrosine kinase activity (GO:0004714)	0.733485	CP-459632	inhibitor	ChemblInteractions	CELL SURFACE,CLINICALLY ACTIONABLE,DRUGGABLE GENOME,KINASE,TYROSINE KINASE
FGFR2	transmembrane receptor protein tyrosine kinase activity (GO:0004714)	0.733485	E-7090	not indicated	JAX-CKB	CELL SURFACE,CLINICALLY ACTIONABLE,DRUGGABLE GENOME,KINASE,TYROSINE KINASE
FGFR2	transmembrane receptor protein tyrosine kinase activity (GO:0004714)	0.733485	SUCROSOFATE	ligand	DrugBank	CELL SURFACE,CLINICALLY ACTIONABLE,DRUGGABLE GENOME,KINASE,TYROSINE KINASE
FGFR2	transmembrane receptor protein tyrosine kinase activity (GO:0004714)	0.733485	CETUXIMAB	not indicated	JAX-CKB	CELL SURFACE,CLINICALLY ACTIONABLE,DRUGGABLE GENOME,KINASE,TYROSINE KINASE
FGFR2	transmembrane receptor protein tyrosine kinase activity (GO:0004714)	0.733485	FULVESTRANT	not indicated	CIViC	CELL SURFACE,CLINICALLY ACTIONABLE,DRUGGABLE GENOME,KINASE,TYROSINE KINASE
FGFR2	transmembrane receptor protein tyrosine kinase activity (GO:0004714)	0.733485	FOSTAMATINIB	inhibitor	DrugBank	CELL SURFACE,CLINICALLY ACTIONABLE,DRUGGABLE GENOME,KINASE,TYROSINE KINASE
FGFR2	transmembrane receptor protein tyrosine kinase activity (GO:0004714)	0.733485	HEPARIN	not indicated	DrugBank	CELL SURFACE,CLINICALLY ACTIONABLE,DRUGGABLE GENOME,KINASE,TYROSINE KINASE
FGFR2	transmembrane receptor protein tyrosine kinase activity (GO:0004714)	0.733485	CHEMBL233209	not indicated	DrugBank	CELL SURFACE,CLINICALLY ACTIONABLE,DRUGGABLE GENOME,KINASE,TYROSINE KINASE
GPER1	adenylate cyclase-modulating G-protein coupled receptor signaling pathway (GO:0007188)	0.733169	TAMOXIFEN	agonist	GuideToPharmacology	DRUGGABLE GENOME,G PROTEIN COUPLED RECEPTOR,KINASE,TRANSCRIPTION FACTOR
GPER1	adenylate cyclase-modulating G-protein coupled receptor signaling pathway (GO:0007188)	0.733169	AFIMOXIFENE	agonist	GuideToPharmacology	DRUGGABLE GENOME,G PROTEIN COUPLED RECEPTOR,KINASE,TRANSCRIPTION FACTOR
GPER1	adenylate cyclase-modulating G-protein coupled receptor signaling pathway (GO:0007188)	0.733169	FULVESTRANT	agonist	GuideToPharmacology	DRUGGABLE GENOME,G PROTEIN COUPLED RECEPTOR,KINASE,TRANSCRIPTION FACTOR
GPER1	adenylate cyclase-modulating G-protein coupled receptor signaling pathway (GO:0007188)	0.733169	CHEMBL456145	not indicated	DrugBank	DRUGGABLE GENOME,G PROTEIN COUPLED RECEPTOR,KINASE,TRANSCRIPTION FACTOR
GPER1	adenylate cyclase-modulating G-protein coupled receptor signaling pathway (GO:0007188)	0.733169	RALOXIFENE	agonist	GuideToPharmacology	DRUGGABLE GENOME,G PROTEIN COUPLED RECEPTOR,KINASE,TRANSCRIPTION FACTOR
GPER1	adenylate cyclase-modulating G-protein coupled receptor signaling pathway (GO:0007188)	0.733169	ESTRADIOL	binder	DTC,DrugBank	DRUGGABLE GENOME,G PROTEIN COUPLED RECEPTOR,KINASE,TRANSCRIPTION FACTOR
GPER1	adenylate cyclase-modulating G-protein coupled receptor signaling pathway (GO:0007188)	0.733169	GENISTEIN	not indicated	DrugBank	DRUGGABLE GENOME,G PROTEIN COUPLED RECEPTOR,KINASE,TRANSCRIPTION FACTOR
GPER1	adenylate cyclase-modulating G-protein coupled receptor signaling pathway (GO:0007188)	0.733169	ESTRADIOL BENZOATE	not indicated	DrugBank	DRUGGABLE GENOME,G PROTEIN COUPLED RECEPTOR,KINASE,TRANSCRIPTION FACTOR
FGFR2	axon development (GO:0061564)	0.732988	TG100-801	inhibitor	ChemblInteractions	CELL SURFACE,CLINICALLY ACTIONABLE,DRUGGABLE GENOME,KINASE,TYROSINE KINASE
FGFR2	axon development (GO:0061564)	0.732988	DERAZANTINIB	inhibitor	ChemblInteractions,CIViC,GuideToPharmacology	CELL SURFACE,CLINICALLY ACTIONABLE,DRUGGABLE GENOME,KINASE,TYROSINE KINASE
FGFR2	axon development (GO:0061564)	0.732988	INFIGRATINIB	inhibitor	TALC,MyCancerGenome,JAX-CKB,ChemblInteractions,CIViC,GuideToPharmacology,CancerCommons,MyCancerGenomeClinicalTrial,OncoKB	CELL SURFACE,CLINICALLY ACTIONABLE,DRUGGABLE GENOME,KINASE,TYROSINE KINASE
FGFR2	axon development (GO:0061564)	0.732988	DOVITINIB	inhibitor	TALC,MyCancerGenome,TdgClinicalTrial,ClearityFoundationClinicalTrial,JAX-CKB,CGI,DoCM,CIViC	CELL SURFACE,CLINICALLY ACTIONABLE,DRUGGABLE GENOME,KINASE,TYROSINE KINASE
FGFR2	axon development (GO:0061564)	0.732988	TRAFERMIN	not indicated	TdgClinicalTrial,TTD	CELL SURFACE,CLINICALLY ACTIONABLE,DRUGGABLE GENOME,KINASE,TYROSINE KINASE
FGFR2	axon development (GO:0061564)	0.732988	ERDAFITINIB	inhibitor	DrugBank,JAX-CKB,CIViC,GuideToPharmacology,PharmGKB,OncoKB	CELL SURFACE,CLINICALLY ACTIONABLE,DRUGGABLE GENOME,KINASE,TYROSINE KINASE
FGFR2	axon development (GO:0061564)	0.732988	NINTEDANIB	inhibitor	TALC,DrugBank,MyCancerGenome,TdgClinicalTrial,ClearityFoundationClinicalTrial,JAX-CKB,GuideToPharmacology	CELL SURFACE,CLINICALLY ACTIONABLE,DRUGGABLE GENOME,KINASE,TYROSINE KINASE
FGFR2	axon development (GO:0061564)	0.732988	TRAMETINIB	not indicated	JAX-CKB	CELL SURFACE,CLINICALLY ACTIONABLE,DRUGGABLE GENOME,KINASE,TYROSINE KINASE
FGFR2	axon development (GO:0061564)	0.732988	LENVATINIB	inhibitor	TALC,DrugBank	CELL SURFACE,CLINICALLY ACTIONABLE,DRUGGABLE GENOME,KINASE,TYROSINE KINASE
FGFR2	axon development (GO:0061564)	0.732988	ALPELISIB	not indicated	JAX-CKB	CELL SURFACE,CLINICALLY ACTIONABLE,DRUGGABLE GENOME,KINASE,TYROSINE KINASE
FGFR2	axon development (GO:0061564)	0.732988	MASITINIB	inhibitor	MyCancerGenome	CELL SURFACE,CLINICALLY ACTIONABLE,DRUGGABLE GENOME,KINASE,TYROSINE KINASE
FGFR2	axon development (GO:0061564)	0.732988	LY-2874455	inhibitor	ChemblInteractions,GuideToPharmacology,TTD	CELL SURFACE,CLINICALLY ACTIONABLE,DRUGGABLE GENOME,KINASE,TYROSINE KINASE
FGFR2	axon development (GO:0061564)	0.732988	CEDIRANIB	not indicated	JAX-CKB	CELL SURFACE,CLINICALLY ACTIONABLE,DRUGGABLE GENOME,KINASE,TYROSINE KINASE
FGFR2	axon development (GO:0061564)	0.732988	BUPARLISIB	not indicated	JAX-CKB	CELL SURFACE,CLINICALLY ACTIONABLE,DRUGGABLE GENOME,KINASE,TYROSINE KINASE
FGFR2	axon development (GO:0061564)	0.732988	DEBIO-1347	inhibitor	GuideToPharmacology,OncoKB	CELL SURFACE,CLINICALLY ACTIONABLE,DRUGGABLE GENOME,KINASE,TYROSINE KINASE
FGFR2	axon development (GO:0061564)	0.732988	FP-1039	not indicated	TdgClinicalTrial,JAX-CKB	CELL SURFACE,CLINICALLY ACTIONABLE,DRUGGABLE GENOME,KINASE,TYROSINE KINASE
FGFR2	axon development (GO:0061564)	0.732988	LAPATINIB	not indicated	JAX-CKB	CELL SURFACE,CLINICALLY ACTIONABLE,DRUGGABLE GENOME,KINASE,TYROSINE KINASE
FGFR2	axon development (GO:0061564)	0.732988	PICTILISIB	not indicated	JAX-CKB	CELL SURFACE,CLINICALLY ACTIONABLE,DRUGGABLE GENOME,KINASE,TYROSINE KINASE
FGFR2	axon development (GO:0061564)	0.732988	RABEPRAZOLE SODIUM	inhibitor	MyCancerGenome,TTD	CELL SURFACE,CLINICALLY ACTIONABLE,DRUGGABLE GENOME,KINASE,TYROSINE KINASE
FGFR2	axon development (GO:0061564)	0.732988	PEMIGATINIB	inhibitor	DrugBank,JAX-CKB,CIViC,GuideToPharmacology	CELL SURFACE,CLINICALLY ACTIONABLE,DRUGGABLE GENOME,KINASE,TYROSINE KINASE
FGFR2	axon development (GO:0061564)	0.732988	BRIVANIB	inhibitor	JAX-CKB,ChemblInteractions,PharmGKB	CELL SURFACE,CLINICALLY ACTIONABLE,DRUGGABLE GENOME,KINASE,TYROSINE KINASE
FGFR2	axon development (GO:0061564)	0.732988	AEE-788	not indicated	TTD	CELL SURFACE,CLINICALLY ACTIONABLE,DRUGGABLE GENOME,KINASE,TYROSINE KINASE
FGFR2	axon development (GO:0061564)	0.732988	GEFITINIB	not indicated	JAX-CKB	CELL SURFACE,CLINICALLY ACTIONABLE,DRUGGABLE GENOME,KINASE,TYROSINE KINASE
FGFR2	axon development (GO:0061564)	0.732988	BRIVANIB ALANINATE	inhibitor	ChemblInteractions	CELL SURFACE,CLINICALLY ACTIONABLE,DRUGGABLE GENOME,KINASE,TYROSINE KINASE
FGFR2	axon development (GO:0061564)	0.732988	THALIDOMIDE	antagonist	DrugBank,TdgClinicalTrial,TEND	CELL SURFACE,CLINICALLY ACTIONABLE,DRUGGABLE GENOME,KINASE,TYROSINE KINASE
FGFR2	axon development (GO:0061564)	0.732988	REGORAFENIB	inhibitor	DrugBank,ChemblInteractions,MyCancerGenomeClinicalTrial	CELL SURFACE,CLINICALLY ACTIONABLE,DRUGGABLE GENOME,KINASE,TYROSINE KINASE
FGFR2	axon development (GO:0061564)	0.732988	MK-2461	inhibitor	GuideToPharmacology,TTD	CELL SURFACE,CLINICALLY ACTIONABLE,DRUGGABLE GENOME,KINASE,TYROSINE KINASE
FGFR2	axon development (GO:0061564)	0.732988	PALIFERMIN	agonist	DrugBank,TdgClinicalTrial,ChemblInteractions,TEND,GuideToPharmacology,TTD	CELL SURFACE,CLINICALLY ACTIONABLE,DRUGGABLE GENOME,KINASE,TYROSINE KINASE
FGFR2	axon development (GO:0061564)	0.732988	PONATINIB	inhibitor	TALC,DrugBank,MyCancerGenome,JAX-CKB,CGI,DoCM,CIViC	CELL SURFACE,CLINICALLY ACTIONABLE,DRUGGABLE GENOME,KINASE,TYROSINE KINASE
FGFR2	axon development (GO:0061564)	0.732988	ROGARATINIB	inhibitor	JAX-CKB,ChemblInteractions,CIViC	CELL SURFACE,CLINICALLY ACTIONABLE,DRUGGABLE GENOME,KINASE,TYROSINE KINASE
FGFR2	axon development (GO:0061564)	0.732988	AZD-4547	inhibitor	ChemblInteractions	CELL SURFACE,CLINICALLY ACTIONABLE,DRUGGABLE GENOME,KINASE,TYROSINE KINASE
FGFR2	axon development (GO:0061564)	0.732988	FUTIBATINIB	inhibitor	JAX-CKB,CIViC,GuideToPharmacology	CELL SURFACE,CLINICALLY ACTIONABLE,DRUGGABLE GENOME,KINASE,TYROSINE KINASE
FGFR2	axon development (GO:0061564)	0.732988	NINTEDANIB ESYLATE	inhibitor	ChemblInteractions	CELL SURFACE,CLINICALLY ACTIONABLE,DRUGGABLE GENOME,KINASE,TYROSINE KINASE
FGFR2	axon development (GO:0061564)	0.732988	XL-999	inhibitor	ChemblInteractions	CELL SURFACE,CLINICALLY ACTIONABLE,DRUGGABLE GENOME,KINASE,TYROSINE KINASE
FGFR2	axon development (GO:0061564)	0.732988	ORANTINIB	inhibitor	ChemblInteractions	CELL SURFACE,CLINICALLY ACTIONABLE,DRUGGABLE GENOME,KINASE,TYROSINE KINASE
FGFR2	axon development (GO:0061564)	0.732988	SELUMETINIB	not indicated	JAX-CKB	CELL SURFACE,CLINICALLY ACTIONABLE,DRUGGABLE GENOME,KINASE,TYROSINE KINASE
FGFR2	axon development (GO:0061564)	0.732988	TRABECTEDIN	not indicated	JAX-CKB	CELL SURFACE,CLINICALLY ACTIONABLE,DRUGGABLE GENOME,KINASE,TYROSINE KINASE
FGFR2	axon development (GO:0061564)	0.732988	SUNITINIB	not indicated	JAX-CKB	CELL SURFACE,CLINICALLY ACTIONABLE,DRUGGABLE GENOME,KINASE,TYROSINE KINASE
FGFR2	axon development (GO:0061564)	0.732988	ENMD-2076	not indicated	TdgClinicalTrial,ClearityFoundationClinicalTrial	CELL SURFACE,CLINICALLY ACTIONABLE,DRUGGABLE GENOME,KINASE,TYROSINE KINASE
FGFR2	axon development (GO:0061564)	0.732988	LUCITANIB	inhibitor	ChemblInteractions	CELL SURFACE,CLINICALLY ACTIONABLE,DRUGGABLE GENOME,KINASE,TYROSINE KINASE
FGFR2	axon development (GO:0061564)	0.732988	ENMD-981693	inhibitor	ChemblInteractions	CELL SURFACE,CLINICALLY ACTIONABLE,DRUGGABLE GENOME,KINASE,TYROSINE KINASE
FGFR2	axon development (GO:0061564)	0.732988	PAZOPANIB	not indicated	DoCM,CIViC	CELL SURFACE,CLINICALLY ACTIONABLE,DRUGGABLE GENOME,KINASE,TYROSINE KINASE
FGFR2	axon development (GO:0061564)	0.732988	PHA-665752	not indicated	JAX-CKB	CELL SURFACE,CLINICALLY ACTIONABLE,DRUGGABLE GENOME,KINASE,TYROSINE KINASE
FGFR2	axon development (GO:0061564)	0.732988	RO-4987655	not indicated	JAX-CKB	CELL SURFACE,CLINICALLY ACTIONABLE,DRUGGABLE GENOME,KINASE,TYROSINE KINASE
FGFR2	axon development (GO:0061564)	0.732988	MUPARFOSTAT	not indicated	TdgClinicalTrial	CELL SURFACE,CLINICALLY ACTIONABLE,DRUGGABLE GENOME,KINASE,TYROSINE KINASE
FGFR2	axon development (GO:0061564)	0.732988	RG-1530	inhibitor	ChemblInteractions	CELL SURFACE,CLINICALLY ACTIONABLE,DRUGGABLE GENOME,KINASE,TYROSINE KINASE
FGFR2	axon development (GO:0061564)	0.732988	XL-228	inhibitor	TALC,MyCancerGenome	CELL SURFACE,CLINICALLY ACTIONABLE,DRUGGABLE GENOME,KINASE,TYROSINE KINASE
FGFR2	axon development (GO:0061564)	0.732988	CP-459632	inhibitor	ChemblInteractions	CELL SURFACE,CLINICALLY ACTIONABLE,DRUGGABLE GENOME,KINASE,TYROSINE KINASE
FGFR2	axon development (GO:0061564)	0.732988	E-7090	not indicated	JAX-CKB	CELL SURFACE,CLINICALLY ACTIONABLE,DRUGGABLE GENOME,KINASE,TYROSINE KINASE
FGFR2	axon development (GO:0061564)	0.732988	SUCROSOFATE	ligand	DrugBank	CELL SURFACE,CLINICALLY ACTIONABLE,DRUGGABLE GENOME,KINASE,TYROSINE KINASE
FGFR2	axon development (GO:0061564)	0.732988	CETUXIMAB	not indicated	JAX-CKB	CELL SURFACE,CLINICALLY ACTIONABLE,DRUGGABLE GENOME,KINASE,TYROSINE KINASE
FGFR2	axon development (GO:0061564)	0.732988	FULVESTRANT	not indicated	CIViC	CELL SURFACE,CLINICALLY ACTIONABLE,DRUGGABLE GENOME,KINASE,TYROSINE KINASE
FGFR2	axon development (GO:0061564)	0.732988	FOSTAMATINIB	inhibitor	DrugBank	CELL SURFACE,CLINICALLY ACTIONABLE,DRUGGABLE GENOME,KINASE,TYROSINE KINASE
FGFR2	axon development (GO:0061564)	0.732988	HEPARIN	not indicated	DrugBank	CELL SURFACE,CLINICALLY ACTIONABLE,DRUGGABLE GENOME,KINASE,TYROSINE KINASE
FGFR2	axon development (GO:0061564)	0.732988	CHEMBL233209	not indicated	DrugBank	CELL SURFACE,CLINICALLY ACTIONABLE,DRUGGABLE GENOME,KINASE,TYROSINE KINASE
PRKACA	mitotic cell cycle phase transition (GO:0044772)	0.732247	CHEMBL104264	inhibitor	DrugBank,GuideToPharmacology	ENZYME,CLINICALLY ACTIONABLE,SERINE THREONINE KINASE,DRUGGABLE GENOME,KINASE
PRKACA	mitotic cell cycle phase transition (GO:0044772)	0.732247	ALISERTIB	not indicated	DTC	ENZYME,CLINICALLY ACTIONABLE,SERINE THREONINE KINASE,DRUGGABLE GENOME,KINASE
PRKACA	mitotic cell cycle phase transition (GO:0044772)	0.732247	CHEMBL546797	not indicated	DTC	ENZYME,CLINICALLY ACTIONABLE,SERINE THREONINE KINASE,DRUGGABLE GENOME,KINASE
PRKACA	mitotic cell cycle phase transition (GO:0044772)	0.732247	CYC-116	not indicated	DTC	ENZYME,CLINICALLY ACTIONABLE,SERINE THREONINE KINASE,DRUGGABLE GENOME,KINASE
PRKACA	mitotic cell cycle phase transition (GO:0044772)	0.732247	PENTANAL	not indicated	DrugBank	ENZYME,CLINICALLY ACTIONABLE,SERINE THREONINE KINASE,DRUGGABLE GENOME,KINASE
PRKACA	mitotic cell cycle phase transition (GO:0044772)	0.732247	CHEMBL406845	not indicated	DTC	ENZYME,CLINICALLY ACTIONABLE,SERINE THREONINE KINASE,DRUGGABLE GENOME,KINASE
PRKACA	mitotic cell cycle phase transition (GO:0044772)	0.732247	CENISERTIB	not indicated	DTC	ENZYME,CLINICALLY ACTIONABLE,SERINE THREONINE KINASE,DRUGGABLE GENOME,KINASE
PRKACA	mitotic cell cycle phase transition (GO:0044772)	0.732247	GO-6976	not indicated	DTC	ENZYME,CLINICALLY ACTIONABLE,SERINE THREONINE KINASE,DRUGGABLE GENOME,KINASE
PRKACA	mitotic cell cycle phase transition (GO:0044772)	0.732247	GSK-690693	inhibitor	ChemblInteractions,GuideToPharmacology	ENZYME,CLINICALLY ACTIONABLE,SERINE THREONINE KINASE,DRUGGABLE GENOME,KINASE
PRKACA	mitotic cell cycle phase transition (GO:0044772)	0.732247	PD-0166285	not indicated	DTC	ENZYME,CLINICALLY ACTIONABLE,SERINE THREONINE KINASE,DRUGGABLE GENOME,KINASE
PRKACA	mitotic cell cycle phase transition (GO:0044772)	0.732247	R-406	not indicated	DTC	ENZYME,CLINICALLY ACTIONABLE,SERINE THREONINE KINASE,DRUGGABLE GENOME,KINASE
PRKACA	mitotic cell cycle phase transition (GO:0044772)	0.732247	FASUDIL	not indicated	DTC,DrugBank	ENZYME,CLINICALLY ACTIONABLE,SERINE THREONINE KINASE,DRUGGABLE GENOME,KINASE
PRKACA	mitotic cell cycle phase transition (GO:0044772)	0.732247	PF-00562271	not indicated	DTC	ENZYME,CLINICALLY ACTIONABLE,SERINE THREONINE KINASE,DRUGGABLE GENOME,KINASE
PRKACA	mitotic cell cycle phase transition (GO:0044772)	0.732247	GSK-269962A	not indicated	DTC	ENZYME,CLINICALLY ACTIONABLE,SERINE THREONINE KINASE,DRUGGABLE GENOME,KINASE
PRKACA	mitotic cell cycle phase transition (GO:0044772)	0.732247	TAE-684	not indicated	DTC	ENZYME,CLINICALLY ACTIONABLE,SERINE THREONINE KINASE,DRUGGABLE GENOME,KINASE
PRKACA	mitotic cell cycle phase transition (GO:0044772)	0.732247	CHEMBL225519	not indicated	DTC	ENZYME,CLINICALLY ACTIONABLE,SERINE THREONINE KINASE,DRUGGABLE GENOME,KINASE
PRKACA	mitotic cell cycle phase transition (GO:0044772)	0.732247	AST-487	not indicated	DTC	ENZYME,CLINICALLY ACTIONABLE,SERINE THREONINE KINASE,DRUGGABLE GENOME,KINASE
PRKACA	mitotic cell cycle phase transition (GO:0044772)	0.732247	CHEMBL1233654	not indicated	DrugBank	ENZYME,CLINICALLY ACTIONABLE,SERINE THREONINE KINASE,DRUGGABLE GENOME,KINASE
PRKACA	mitotic cell cycle phase transition (GO:0044772)	0.732247	SB-242235	not indicated	DTC	ENZYME,CLINICALLY ACTIONABLE,SERINE THREONINE KINASE,DRUGGABLE GENOME,KINASE
PRKACA	mitotic cell cycle phase transition (GO:0044772)	0.732247	HYDROXYFASUDIL	not indicated	DrugBank	ENZYME,CLINICALLY ACTIONABLE,SERINE THREONINE KINASE,DRUGGABLE GENOME,KINASE
PRKACA	mitotic cell cycle phase transition (GO:0044772)	0.732247	CHEMBL379975	not indicated	DTC	ENZYME,CLINICALLY ACTIONABLE,SERINE THREONINE KINASE,DRUGGABLE GENOME,KINASE
PRKACA	mitotic cell cycle phase transition (GO:0044772)	0.732247	DIMETHYLADENINE	not indicated	DTC	ENZYME,CLINICALLY ACTIONABLE,SERINE THREONINE KINASE,DRUGGABLE GENOME,KINASE
PRKACA	mitotic cell cycle phase transition (GO:0044772)	0.732247	BALANOL	not indicated	DrugBank	ENZYME,CLINICALLY ACTIONABLE,SERINE THREONINE KINASE,DRUGGABLE GENOME,KINASE
PRKACA	mitotic cell cycle phase transition (GO:0044772)	0.732247	SB-220025	not indicated	DTC	ENZYME,CLINICALLY ACTIONABLE,SERINE THREONINE KINASE,DRUGGABLE GENOME,KINASE
PRKACA	mitotic cell cycle phase transition (GO:0044772)	0.732247	SB-202190	not indicated	DTC	ENZYME,CLINICALLY ACTIONABLE,SERINE THREONINE KINASE,DRUGGABLE GENOME,KINASE
PRKACA	mitotic cell cycle phase transition (GO:0044772)	0.732247	Y-27632	not indicated	DrugBank	ENZYME,CLINICALLY ACTIONABLE,SERINE THREONINE KINASE,DRUGGABLE GENOME,KINASE
PRKACA	mitotic cell cycle phase transition (GO:0044772)	0.732247	DEXFOSFOSERINE	not indicated	DrugBank	ENZYME,CLINICALLY ACTIONABLE,SERINE THREONINE KINASE,DRUGGABLE GENOME,KINASE
PRKACA	mitotic cell cycle phase transition (GO:0044772)	0.732247	FOSTAMATINIB	inhibitor	DrugBank	ENZYME,CLINICALLY ACTIONABLE,SERINE THREONINE KINASE,DRUGGABLE GENOME,KINASE
PRKACA	mitotic cell cycle phase transition (GO:0044772)	0.732247	CHEMBL379218	not indicated	DrugBank	ENZYME,CLINICALLY ACTIONABLE,SERINE THREONINE KINASE,DRUGGABLE GENOME,KINASE
PRKACA	mitotic cell cycle phase transition (GO:0044772)	0.732247	CHEMBL229855	not indicated	DrugBank	ENZYME,CLINICALLY ACTIONABLE,SERINE THREONINE KINASE,DRUGGABLE GENOME,KINASE
PRKACA	mitotic cell cycle phase transition (GO:0044772)	0.732247	ELLAGIC ACID	inhibitor	DrugBank	ENZYME,CLINICALLY ACTIONABLE,SERINE THREONINE KINASE,DRUGGABLE GENOME,KINASE
PRKACA	mitotic cell cycle phase transition (GO:0044772)	0.732247	CHEMBL228224	not indicated	DrugBank	ENZYME,CLINICALLY ACTIONABLE,SERINE THREONINE KINASE,DRUGGABLE GENOME,KINASE
PRKACA	mitotic cell cycle phase transition (GO:0044772)	0.732247	CHEMBL428462	not indicated	DrugBank	ENZYME,CLINICALLY ACTIONABLE,SERINE THREONINE KINASE,DRUGGABLE GENOME,KINASE
PRKACA	mitotic cell cycle phase transition (GO:0044772)	0.732247	A-443654	not indicated	DrugBank	ENZYME,CLINICALLY ACTIONABLE,SERINE THREONINE KINASE,DRUGGABLE GENOME,KINASE
PRKACA	mitotic cell cycle phase transition (GO:0044772)	0.732247	MYRISTIC ACID	not indicated	DrugBank	ENZYME,CLINICALLY ACTIONABLE,SERINE THREONINE KINASE,DRUGGABLE GENOME,KINASE
PRKACA	mitotic cell cycle phase transition (GO:0044772)	0.732247	CHEMBL406821	not indicated	DrugBank	ENZYME,CLINICALLY ACTIONABLE,SERINE THREONINE KINASE,DRUGGABLE GENOME,KINASE
PRKACA	mitotic cell cycle phase transition (GO:0044772)	0.732247	CHEMBL213618	not indicated	DrugBank	ENZYME,CLINICALLY ACTIONABLE,SERINE THREONINE KINASE,DRUGGABLE GENOME,KINASE
PRKACA	mitotic cell cycle phase transition (GO:0044772)	0.732247	DIOTYROSINE	not indicated	DrugBank	ENZYME,CLINICALLY ACTIONABLE,SERINE THREONINE KINASE,DRUGGABLE GENOME,KINASE
PRKACA	mitotic cell cycle phase transition (GO:0044772)	0.732247	CHEMBL227924	not indicated	DrugBank	ENZYME,CLINICALLY ACTIONABLE,SERINE THREONINE KINASE,DRUGGABLE GENOME,KINASE
PRKACA	mitotic cell cycle phase transition (GO:0044772)	0.732247	CHEMBL223339	not indicated	DrugBank	ENZYME,CLINICALLY ACTIONABLE,SERINE THREONINE KINASE,DRUGGABLE GENOME,KINASE
PRKACA	mitotic cell cycle phase transition (GO:0044772)	0.732247	CHEMBL376388	not indicated	DrugBank	ENZYME,CLINICALLY ACTIONABLE,SERINE THREONINE KINASE,DRUGGABLE GENOME,KINASE
PRKACA	mitotic cell cycle phase transition (GO:0044772)	0.732247	CHEMBL383541	not indicated	DrugBank	ENZYME,CLINICALLY ACTIONABLE,SERINE THREONINE KINASE,DRUGGABLE GENOME,KINASE
PRKACA	mitotic cell cycle phase transition (GO:0044772)	0.732247	CHEMBL1234032	not indicated	DrugBank	ENZYME,CLINICALLY ACTIONABLE,SERINE THREONINE KINASE,DRUGGABLE GENOME,KINASE
PRKACA	mitotic cell cycle phase transition (GO:0044772)	0.732247	CHEMBL260000	not indicated	DrugBank	ENZYME,CLINICALLY ACTIONABLE,SERINE THREONINE KINASE,DRUGGABLE GENOME,KINASE
PRKACA	mitotic cell cycle phase transition (GO:0044772)	0.732247	CHEMBL406863	not indicated	DrugBank	ENZYME,CLINICALLY ACTIONABLE,SERINE THREONINE KINASE,DRUGGABLE GENOME,KINASE
PRKACA	mitotic cell cycle phase transition (GO:0044772)	0.732247	CHEMBL227381	not indicated	DrugBank	ENZYME,CLINICALLY ACTIONABLE,SERINE THREONINE KINASE,DRUGGABLE GENOME,KINASE
PRKACA	mitotic cell cycle phase transition (GO:0044772)	0.732247	CHEMBL228133	not indicated	DrugBank	ENZYME,CLINICALLY ACTIONABLE,SERINE THREONINE KINASE,DRUGGABLE GENOME,KINASE
PRKACA	mitotic cell cycle phase transition (GO:0044772)	0.732247	CHEMBL1234033	not indicated	DrugBank	ENZYME,CLINICALLY ACTIONABLE,SERINE THREONINE KINASE,DRUGGABLE GENOME,KINASE
PRKACA	mitotic cell cycle phase transition (GO:0044772)	0.732247	CHEMBL148333	not indicated	DrugBank	ENZYME,CLINICALLY ACTIONABLE,SERINE THREONINE KINASE,DRUGGABLE GENOME,KINASE
PRKACA	mitotic cell cycle phase transition (GO:0044772)	0.732247	CHEMBL207496	not indicated	DrugBank	ENZYME,CLINICALLY ACTIONABLE,SERINE THREONINE KINASE,DRUGGABLE GENOME,KINASE
ESR1	negative regulation of macromolecule metabolic process (GO:0010605)	0.731828	MESTRANOL	agonist	DrugBank,TdgClinicalTrial,ChemblInteractions,TEND,TTD	CLINICALLY ACTIONABLE,TRANSCRIPTION FACTOR BINDING,DRUG RESISTANCE,TRANSCRIPTION FACTOR,NUCLEAR HORMONE RECEPTOR,DRUGGABLE GENOME,KINASE
ESR1	negative regulation of macromolecule metabolic process (GO:0010605)	0.731828	CHEMBL2313444	not indicated	DTC	CLINICALLY ACTIONABLE,TRANSCRIPTION FACTOR BINDING,DRUG RESISTANCE,TRANSCRIPTION FACTOR,NUCLEAR HORMONE RECEPTOR,DRUGGABLE GENOME,KINASE
ESR1	negative regulation of macromolecule metabolic process (GO:0010605)	0.731828	EXEMESTANE	not indicated	CGI,PharmGKB,FDA	CLINICALLY ACTIONABLE,TRANSCRIPTION FACTOR BINDING,DRUG RESISTANCE,TRANSCRIPTION FACTOR,NUCLEAR HORMONE RECEPTOR,DRUGGABLE GENOME,KINASE
ESR1	negative regulation of macromolecule metabolic process (GO:0010605)	0.731828	METHOXSALEN	not indicated	DTC	CLINICALLY ACTIONABLE,TRANSCRIPTION FACTOR BINDING,DRUG RESISTANCE,TRANSCRIPTION FACTOR,NUCLEAR HORMONE RECEPTOR,DRUGGABLE GENOME,KINASE
ESR1	negative regulation of macromolecule metabolic process (GO:0010605)	0.731828	PHENAZOPYRIDINE HYDROCHLORIDE	not indicated	DTC	CLINICALLY ACTIONABLE,TRANSCRIPTION FACTOR BINDING,DRUG RESISTANCE,TRANSCRIPTION FACTOR,NUCLEAR HORMONE RECEPTOR,DRUGGABLE GENOME,KINASE
ESR1	negative regulation of macromolecule metabolic process (GO:0010605)	0.731828	ZERANOL	not indicated	DTC,DrugBank	CLINICALLY ACTIONABLE,TRANSCRIPTION FACTOR BINDING,DRUG RESISTANCE,TRANSCRIPTION FACTOR,NUCLEAR HORMONE RECEPTOR,DRUGGABLE GENOME,KINASE
ESR1	negative regulation of macromolecule metabolic process (GO:0010605)	0.731828	PALBOCICLIB	not indicated	CGI,CIViC,PharmGKB,FDA	CLINICALLY ACTIONABLE,TRANSCRIPTION FACTOR BINDING,DRUG RESISTANCE,TRANSCRIPTION FACTOR,NUCLEAR HORMONE RECEPTOR,DRUGGABLE GENOME,KINASE
ESR1	negative regulation of macromolecule metabolic process (GO:0010605)	0.731828	TRIPHENYLSTANNANOL	not indicated	DTC	CLINICALLY ACTIONABLE,TRANSCRIPTION FACTOR BINDING,DRUG RESISTANCE,TRANSCRIPTION FACTOR,NUCLEAR HORMONE RECEPTOR,DRUGGABLE GENOME,KINASE
ESR1	negative regulation of macromolecule metabolic process (GO:0010605)	0.731828	FULVESTRANT	antagonist	TALC,DTC,DrugBank,TdgClinicalTrial,ChemblInteractions,CGI,TEND,CIViC,GuideToPharmacology,PharmGKB,TTD,FDA,OncoKB	CLINICALLY ACTIONABLE,TRANSCRIPTION FACTOR BINDING,DRUG RESISTANCE,TRANSCRIPTION FACTOR,NUCLEAR HORMONE RECEPTOR,DRUGGABLE GENOME,KINASE
ESR1	negative regulation of macromolecule metabolic process (GO:0010605)	0.731828	IDOXIFENE	modulator	ChemblInteractions	CLINICALLY ACTIONABLE,TRANSCRIPTION FACTOR BINDING,DRUG RESISTANCE,TRANSCRIPTION FACTOR,NUCLEAR HORMONE RECEPTOR,DRUGGABLE GENOME,KINASE
ESR1	negative regulation of macromolecule metabolic process (GO:0010605)	0.731828	HEXESTROL	antagonist	DrugBank,GuideToPharmacology	CLINICALLY ACTIONABLE,TRANSCRIPTION FACTOR BINDING,DRUG RESISTANCE,TRANSCRIPTION FACTOR,NUCLEAR HORMONE RECEPTOR,DRUGGABLE GENOME,KINASE
ESR1	negative regulation of macromolecule metabolic process (GO:0010605)	0.731828	NORELGESTROMIN	not indicated	TdgClinicalTrial	CLINICALLY ACTIONABLE,TRANSCRIPTION FACTOR BINDING,DRUG RESISTANCE,TRANSCRIPTION FACTOR,NUCLEAR HORMONE RECEPTOR,DRUGGABLE GENOME,KINASE
ESR1	negative regulation of macromolecule metabolic process (GO:0010605)	0.731828	VINTAFOLIDE	not indicated	ClearityFoundationClinicalTrial	CLINICALLY ACTIONABLE,TRANSCRIPTION FACTOR BINDING,DRUG RESISTANCE,TRANSCRIPTION FACTOR,NUCLEAR HORMONE RECEPTOR,DRUGGABLE GENOME,KINASE
ESR1	negative regulation of macromolecule metabolic process (GO:0010605)	0.731828	GOSERELIN	not indicated	PharmGKB,FDA	CLINICALLY ACTIONABLE,TRANSCRIPTION FACTOR BINDING,DRUG RESISTANCE,TRANSCRIPTION FACTOR,NUCLEAR HORMONE RECEPTOR,DRUGGABLE GENOME,KINASE
ESR1	negative regulation of macromolecule metabolic process (GO:0010605)	0.731828	TAMOXIFEN	agonist	DTC,ClearityFoundationBiomarkers,DrugBank,TdgClinicalTrial,ClearityFoundationClinicalTrial,CGI,TEND,CIViC,GuideToPharmacology,PharmGKB,TTD,FDA	CLINICALLY ACTIONABLE,TRANSCRIPTION FACTOR BINDING,DRUG RESISTANCE,TRANSCRIPTION FACTOR,NUCLEAR HORMONE RECEPTOR,DRUGGABLE GENOME,KINASE
ESR1	negative regulation of macromolecule metabolic process (GO:0010605)	0.731828	DACTINOMYCIN	not indicated	DTC	CLINICALLY ACTIONABLE,TRANSCRIPTION FACTOR BINDING,DRUG RESISTANCE,TRANSCRIPTION FACTOR,NUCLEAR HORMONE RECEPTOR,DRUGGABLE GENOME,KINASE
ESR1	negative regulation of macromolecule metabolic process (GO:0010605)	0.731828	PROPYLPYRAZOLETRIOL	agonist	DTC,GuideToPharmacology	CLINICALLY ACTIONABLE,TRANSCRIPTION FACTOR BINDING,DRUG RESISTANCE,TRANSCRIPTION FACTOR,NUCLEAR HORMONE RECEPTOR,DRUGGABLE GENOME,KINASE
ESR1	negative regulation of macromolecule metabolic process (GO:0010605)	0.731828	KAEMPFEROL	not indicated	DTC	CLINICALLY ACTIONABLE,TRANSCRIPTION FACTOR BINDING,DRUG RESISTANCE,TRANSCRIPTION FACTOR,NUCLEAR HORMONE RECEPTOR,DRUGGABLE GENOME,KINASE
ESR1	negative regulation of macromolecule metabolic process (GO:0010605)	0.731828	GTX-758	agonist	ChemblInteractions,TTD	CLINICALLY ACTIONABLE,TRANSCRIPTION FACTOR BINDING,DRUG RESISTANCE,TRANSCRIPTION FACTOR,NUCLEAR HORMONE RECEPTOR,DRUGGABLE GENOME,KINASE
ESR1	negative regulation of macromolecule metabolic process (GO:0010605)	0.731828	AFIMOXIFENE	modulator	DTC,DrugBank,ChemblInteractions,TTD	CLINICALLY ACTIONABLE,TRANSCRIPTION FACTOR BINDING,DRUG RESISTANCE,TRANSCRIPTION FACTOR,NUCLEAR HORMONE RECEPTOR,DRUGGABLE GENOME,KINASE
ESR1	negative regulation of macromolecule metabolic process (GO:0010605)	0.731828	ANASTROZOLE	not indicated	ClearityFoundationBiomarkers,CGI,PharmGKB,FDA	CLINICALLY ACTIONABLE,TRANSCRIPTION FACTOR BINDING,DRUG RESISTANCE,TRANSCRIPTION FACTOR,NUCLEAR HORMONE RECEPTOR,DRUGGABLE GENOME,KINASE
ESR1	negative regulation of macromolecule metabolic process (GO:0010605)	0.731828	CENESTIN	ligand	DrugBank,TTD	CLINICALLY ACTIONABLE,TRANSCRIPTION FACTOR BINDING,DRUG RESISTANCE,TRANSCRIPTION FACTOR,NUCLEAR HORMONE RECEPTOR,DRUGGABLE GENOME,KINASE
ESR1	negative regulation of macromolecule metabolic process (GO:0010605)	0.731828	LETROZOLE	not indicated	ClearityFoundationBiomarkers,CGI,CIViC,PharmGKB,FDA	CLINICALLY ACTIONABLE,TRANSCRIPTION FACTOR BINDING,DRUG RESISTANCE,TRANSCRIPTION FACTOR,NUCLEAR HORMONE RECEPTOR,DRUGGABLE GENOME,KINASE
ESR1	negative regulation of macromolecule metabolic process (GO:0010605)	0.731828	ACOLBIFENE	modulator	ChemblInteractions,TTD	CLINICALLY ACTIONABLE,TRANSCRIPTION FACTOR BINDING,DRUG RESISTANCE,TRANSCRIPTION FACTOR,NUCLEAR HORMONE RECEPTOR,DRUGGABLE GENOME,KINASE
ESR1	negative regulation of macromolecule metabolic process (GO:0010605)	0.731828	ZEARALENONE	not indicated	DTC	CLINICALLY ACTIONABLE,TRANSCRIPTION FACTOR BINDING,DRUG RESISTANCE,TRANSCRIPTION FACTOR,NUCLEAR HORMONE RECEPTOR,DRUGGABLE GENOME,KINASE
ESR1	negative regulation of macromolecule metabolic process (GO:0010605)	0.731828	RALOXIFENE	agonist	DTC,DrugBank,TdgClinicalTrial,TEND,GuideToPharmacology,PharmGKB,TTD,FDA	CLINICALLY ACTIONABLE,TRANSCRIPTION FACTOR BINDING,DRUG RESISTANCE,TRANSCRIPTION FACTOR,NUCLEAR HORMONE RECEPTOR,DRUGGABLE GENOME,KINASE
ESR1	negative regulation of macromolecule metabolic process (GO:0010605)	0.731828	ESTRONE	agonist	DTC,DrugBank,TdgClinicalTrial,ChemblInteractions,TEND,GuideToPharmacology,TTD	CLINICALLY ACTIONABLE,TRANSCRIPTION FACTOR BINDING,DRUG RESISTANCE,TRANSCRIPTION FACTOR,NUCLEAR HORMONE RECEPTOR,DRUGGABLE GENOME,KINASE
ESR1	negative regulation of macromolecule metabolic process (GO:0010605)	0.731828	ESTRIOL	agonist	DrugBank,TdgClinicalTrial,TEND,GuideToPharmacology,TTD	CLINICALLY ACTIONABLE,TRANSCRIPTION FACTOR BINDING,DRUG RESISTANCE,TRANSCRIPTION FACTOR,NUCLEAR HORMONE RECEPTOR,DRUGGABLE GENOME,KINASE
ESR1	negative regulation of macromolecule metabolic process (GO:0010605)	0.731828	COUMESTROL	not indicated	DTC	CLINICALLY ACTIONABLE,TRANSCRIPTION FACTOR BINDING,DRUG RESISTANCE,TRANSCRIPTION FACTOR,NUCLEAR HORMONE RECEPTOR,DRUGGABLE GENOME,KINASE
ESR1	negative regulation of macromolecule metabolic process (GO:0010605)	0.731828	DIENESTROL	agonist	DTC,DrugBank,TdgClinicalTrial,ChemblInteractions,TEND,TTD	CLINICALLY ACTIONABLE,TRANSCRIPTION FACTOR BINDING,DRUG RESISTANCE,TRANSCRIPTION FACTOR,NUCLEAR HORMONE RECEPTOR,DRUGGABLE GENOME,KINASE
ESR1	negative regulation of macromolecule metabolic process (GO:0010605)	0.731828	PALMITIC ACID	not indicated	DTC	CLINICALLY ACTIONABLE,TRANSCRIPTION FACTOR BINDING,DRUG RESISTANCE,TRANSCRIPTION FACTOR,NUCLEAR HORMONE RECEPTOR,DRUGGABLE GENOME,KINASE
ESR1	negative regulation of macromolecule metabolic process (GO:0010605)	0.731828	OSPEMIFENE	agonist	DrugBank,TdgClinicalTrial,ChemblInteractions,TTD	CLINICALLY ACTIONABLE,TRANSCRIPTION FACTOR BINDING,DRUG RESISTANCE,TRANSCRIPTION FACTOR,NUCLEAR HORMONE RECEPTOR,DRUGGABLE GENOME,KINASE
ESR1	negative regulation of macromolecule metabolic process (GO:0010605)	0.731828	ESTRADIOL ACETATE	agonist	ChemblInteractions	CLINICALLY ACTIONABLE,TRANSCRIPTION FACTOR BINDING,DRUG RESISTANCE,TRANSCRIPTION FACTOR,NUCLEAR HORMONE RECEPTOR,DRUGGABLE GENOME,KINASE
ESR1	negative regulation of macromolecule metabolic process (GO:0010605)	0.731828	MK-6913	agonist	TdgClinicalTrial,ChemblInteractions	CLINICALLY ACTIONABLE,TRANSCRIPTION FACTOR BINDING,DRUG RESISTANCE,TRANSCRIPTION FACTOR,NUCLEAR HORMONE RECEPTOR,DRUGGABLE GENOME,KINASE
ESR1	negative regulation of macromolecule metabolic process (GO:0010605)	0.731828	ESTRADIOL	agonist	DTC,DrugBank,TdgClinicalTrial,ChemblInteractions,TEND,TTD	CLINICALLY ACTIONABLE,TRANSCRIPTION FACTOR BINDING,DRUG RESISTANCE,TRANSCRIPTION FACTOR,NUCLEAR HORMONE RECEPTOR,DRUGGABLE GENOME,KINASE
ESR1	negative regulation of macromolecule metabolic process (GO:0010605)	0.731828	DAIDZEIN	not indicated	DTC	CLINICALLY ACTIONABLE,TRANSCRIPTION FACTOR BINDING,DRUG RESISTANCE,TRANSCRIPTION FACTOR,NUCLEAR HORMONE RECEPTOR,DRUGGABLE GENOME,KINASE
ESR1	negative regulation of macromolecule metabolic process (GO:0010605)	0.731828	TOREMIFENE	modulator	DrugBank,TdgClinicalTrial,TEND,PharmGKB,TTD,FDA	CLINICALLY ACTIONABLE,TRANSCRIPTION FACTOR BINDING,DRUG RESISTANCE,TRANSCRIPTION FACTOR,NUCLEAR HORMONE RECEPTOR,DRUGGABLE GENOME,KINASE
ESR1	negative regulation of macromolecule metabolic process (GO:0010605)	0.731828	ACRYLAMIDE	not indicated	DTC	CLINICALLY ACTIONABLE,TRANSCRIPTION FACTOR BINDING,DRUG RESISTANCE,TRANSCRIPTION FACTOR,NUCLEAR HORMONE RECEPTOR,DRUGGABLE GENOME,KINASE
ESR1	negative regulation of macromolecule metabolic process (GO:0010605)	0.731828	DIETHYLSTILBESTROL	agonist	DTC,DrugBank,TdgClinicalTrial,ChemblInteractions,TEND,GuideToPharmacology,TTD	CLINICALLY ACTIONABLE,TRANSCRIPTION FACTOR BINDING,DRUG RESISTANCE,TRANSCRIPTION FACTOR,NUCLEAR HORMONE RECEPTOR,DRUGGABLE GENOME,KINASE
ESR1	negative regulation of macromolecule metabolic process (GO:0010605)	0.731828	OLAPARIB	not indicated	PharmGKB,FDA	CLINICALLY ACTIONABLE,TRANSCRIPTION FACTOR BINDING,DRUG RESISTANCE,TRANSCRIPTION FACTOR,NUCLEAR HORMONE RECEPTOR,DRUGGABLE GENOME,KINASE
ESR1	negative regulation of macromolecule metabolic process (GO:0010605)	0.731828	PYROGALLOL	not indicated	DTC	CLINICALLY ACTIONABLE,TRANSCRIPTION FACTOR BINDING,DRUG RESISTANCE,TRANSCRIPTION FACTOR,NUCLEAR HORMONE RECEPTOR,DRUGGABLE GENOME,KINASE
ESR1	negative regulation of macromolecule metabolic process (GO:0010605)	0.731828	4-NONYLPHENOL	not indicated	DTC	CLINICALLY ACTIONABLE,TRANSCRIPTION FACTOR BINDING,DRUG RESISTANCE,TRANSCRIPTION FACTOR,NUCLEAR HORMONE RECEPTOR,DRUGGABLE GENOME,KINASE
ESR1	negative regulation of macromolecule metabolic process (GO:0010605)	0.731828	MONOETHANOLAMINE	not indicated	DTC	CLINICALLY ACTIONABLE,TRANSCRIPTION FACTOR BINDING,DRUG RESISTANCE,TRANSCRIPTION FACTOR,NUCLEAR HORMONE RECEPTOR,DRUGGABLE GENOME,KINASE
ESR1	negative regulation of macromolecule metabolic process (GO:0010605)	0.731828	CUSTIRSEN	not indicated	DrugBank	CLINICALLY ACTIONABLE,TRANSCRIPTION FACTOR BINDING,DRUG RESISTANCE,TRANSCRIPTION FACTOR,NUCLEAR HORMONE RECEPTOR,DRUGGABLE GENOME,KINASE
ESR1	negative regulation of macromolecule metabolic process (GO:0010605)	0.731828	CHLOROTRIANISENE	agonist	DTC,DrugBank,TdgClinicalTrial,TEND,TTD	CLINICALLY ACTIONABLE,TRANSCRIPTION FACTOR BINDING,DRUG RESISTANCE,TRANSCRIPTION FACTOR,NUCLEAR HORMONE RECEPTOR,DRUGGABLE GENOME,KINASE
ESR1	negative regulation of macromolecule metabolic process (GO:0010605)	0.731828	CHEMBL259327	not indicated	DTC	CLINICALLY ACTIONABLE,TRANSCRIPTION FACTOR BINDING,DRUG RESISTANCE,TRANSCRIPTION FACTOR,NUCLEAR HORMONE RECEPTOR,DRUGGABLE GENOME,KINASE
ESR1	negative regulation of macromolecule metabolic process (GO:0010605)	0.731828	QUINESTROL	agonist	DrugBank,TdgClinicalTrial,ChemblInteractions,TEND,TTD	CLINICALLY ACTIONABLE,TRANSCRIPTION FACTOR BINDING,DRUG RESISTANCE,TRANSCRIPTION FACTOR,NUCLEAR HORMONE RECEPTOR,DRUGGABLE GENOME,KINASE
ESR1	negative regulation of macromolecule metabolic process (GO:0010605)	0.731828	ESTROGENS, CONJUGATED SYNTHETIC A	agonist	ChemblInteractions	CLINICALLY ACTIONABLE,TRANSCRIPTION FACTOR BINDING,DRUG RESISTANCE,TRANSCRIPTION FACTOR,NUCLEAR HORMONE RECEPTOR,DRUGGABLE GENOME,KINASE
ESR1	negative regulation of macromolecule metabolic process (GO:0010605)	0.731828	RIBOCICLIB	not indicated	PharmGKB,FDA	CLINICALLY ACTIONABLE,TRANSCRIPTION FACTOR BINDING,DRUG RESISTANCE,TRANSCRIPTION FACTOR,NUCLEAR HORMONE RECEPTOR,DRUGGABLE GENOME,KINASE
ESR1	negative regulation of macromolecule metabolic process (GO:0010605)	0.731828	BITHIONOL	not indicated	DTC	CLINICALLY ACTIONABLE,TRANSCRIPTION FACTOR BINDING,DRUG RESISTANCE,TRANSCRIPTION FACTOR,NUCLEAR HORMONE RECEPTOR,DRUGGABLE GENOME,KINASE
ESR1	negative regulation of macromolecule metabolic process (GO:0010605)	0.731828	HEXACHLOROPHENE	not indicated	DTC,DrugBank	CLINICALLY ACTIONABLE,TRANSCRIPTION FACTOR BINDING,DRUG RESISTANCE,TRANSCRIPTION FACTOR,NUCLEAR HORMONE RECEPTOR,DRUGGABLE GENOME,KINASE
ESR1	negative regulation of macromolecule metabolic process (GO:0010605)	0.731828	SIVIFENE	not indicated	TdgClinicalTrial	CLINICALLY ACTIONABLE,TRANSCRIPTION FACTOR BINDING,DRUG RESISTANCE,TRANSCRIPTION FACTOR,NUCLEAR HORMONE RECEPTOR,DRUGGABLE GENOME,KINASE
ESR1	negative regulation of macromolecule metabolic process (GO:0010605)	0.731828	1-HYDROXY-6-(4-HYDROXY-PHENYL)-1-PHENYL-HEXAN-3-ONE (ENANTIOMERIC MIX)	not indicated	DTC	CLINICALLY ACTIONABLE,TRANSCRIPTION FACTOR BINDING,DRUG RESISTANCE,TRANSCRIPTION FACTOR,NUCLEAR HORMONE RECEPTOR,DRUGGABLE GENOME,KINASE
ESR1	negative regulation of macromolecule metabolic process (GO:0010605)	0.731828	PROGESTERONE	negative modulator	DrugBank,TdgClinicalTrial,TEND	CLINICALLY ACTIONABLE,TRANSCRIPTION FACTOR BINDING,DRUG RESISTANCE,TRANSCRIPTION FACTOR,NUCLEAR HORMONE RECEPTOR,DRUGGABLE GENOME,KINASE
ESR1	negative regulation of macromolecule metabolic process (GO:0010605)	0.731828	NALOXONE	other/unknown	DrugBank	CLINICALLY ACTIONABLE,TRANSCRIPTION FACTOR BINDING,DRUG RESISTANCE,TRANSCRIPTION FACTOR,NUCLEAR HORMONE RECEPTOR,DRUGGABLE GENOME,KINASE
ESR1	negative regulation of macromolecule metabolic process (GO:0010605)	0.731828	ESTROGEN	not indicated	TdgClinicalTrial,TTD	CLINICALLY ACTIONABLE,TRANSCRIPTION FACTOR BINDING,DRUG RESISTANCE,TRANSCRIPTION FACTOR,NUCLEAR HORMONE RECEPTOR,DRUGGABLE GENOME,KINASE
ESR1	negative regulation of macromolecule metabolic process (GO:0010605)	0.731828	PROTOAPIGENONE	not indicated	DTC	CLINICALLY ACTIONABLE,TRANSCRIPTION FACTOR BINDING,DRUG RESISTANCE,TRANSCRIPTION FACTOR,NUCLEAR HORMONE RECEPTOR,DRUGGABLE GENOME,KINASE
ESR1	negative regulation of macromolecule metabolic process (GO:0010605)	0.731828	ABEMACICLIB	not indicated	CGI,PharmGKB,FDA	CLINICALLY ACTIONABLE,TRANSCRIPTION FACTOR BINDING,DRUG RESISTANCE,TRANSCRIPTION FACTOR,NUCLEAR HORMONE RECEPTOR,DRUGGABLE GENOME,KINASE
ESR1	negative regulation of macromolecule metabolic process (GO:0010605)	0.731828	SR16234	antagonist	DrugBank,TdgClinicalTrial,ChemblInteractions	CLINICALLY ACTIONABLE,TRANSCRIPTION FACTOR BINDING,DRUG RESISTANCE,TRANSCRIPTION FACTOR,NUCLEAR HORMONE RECEPTOR,DRUGGABLE GENOME,KINASE
ESR1	negative regulation of macromolecule metabolic process (GO:0010605)	0.731828	PHENOLPHTHALEIN	agonist	DTC,DrugBank	CLINICALLY ACTIONABLE,TRANSCRIPTION FACTOR BINDING,DRUG RESISTANCE,TRANSCRIPTION FACTOR,NUCLEAR HORMONE RECEPTOR,DRUGGABLE GENOME,KINASE
ESR1	negative regulation of macromolecule metabolic process (GO:0010605)	0.731828	PROPYLPARABEN	not indicated	DTC	CLINICALLY ACTIONABLE,TRANSCRIPTION FACTOR BINDING,DRUG RESISTANCE,TRANSCRIPTION FACTOR,NUCLEAR HORMONE RECEPTOR,DRUGGABLE GENOME,KINASE
ESR1	negative regulation of macromolecule metabolic process (GO:0010605)	0.731828	LEVONORGESTREL	other/unknown	DrugBank,TdgClinicalTrial,TEND	CLINICALLY ACTIONABLE,TRANSCRIPTION FACTOR BINDING,DRUG RESISTANCE,TRANSCRIPTION FACTOR,NUCLEAR HORMONE RECEPTOR,DRUGGABLE GENOME,KINASE
ESR1	negative regulation of macromolecule metabolic process (GO:0010605)	0.731828	ETHINYL ESTRADIOL	agonist	DrugBank,ChemblInteractions,GuideToPharmacology	CLINICALLY ACTIONABLE,TRANSCRIPTION FACTOR BINDING,DRUG RESISTANCE,TRANSCRIPTION FACTOR,NUCLEAR HORMONE RECEPTOR,DRUGGABLE GENOME,KINASE
ESR1	negative regulation of macromolecule metabolic process (GO:0010605)	0.731828	DIETHYLSTILBESTROL DIPROPIONATE	not indicated	DTC	CLINICALLY ACTIONABLE,TRANSCRIPTION FACTOR BINDING,DRUG RESISTANCE,TRANSCRIPTION FACTOR,NUCLEAR HORMONE RECEPTOR,DRUGGABLE GENOME,KINASE
ESR1	negative regulation of macromolecule metabolic process (GO:0010605)	0.731828	CHEMBL1432305	not indicated	DTC	CLINICALLY ACTIONABLE,TRANSCRIPTION FACTOR BINDING,DRUG RESISTANCE,TRANSCRIPTION FACTOR,NUCLEAR HORMONE RECEPTOR,DRUGGABLE GENOME,KINASE
ESR1	negative regulation of macromolecule metabolic process (GO:0010605)	0.731828	STANOLONE	not indicated	DTC,DrugBank	CLINICALLY ACTIONABLE,TRANSCRIPTION FACTOR BINDING,DRUG RESISTANCE,TRANSCRIPTION FACTOR,NUCLEAR HORMONE RECEPTOR,DRUGGABLE GENOME,KINASE
ESR1	negative regulation of macromolecule metabolic process (GO:0010605)	0.731828	CHF4227	modulator	ChemblInteractions,TTD	CLINICALLY ACTIONABLE,TRANSCRIPTION FACTOR BINDING,DRUG RESISTANCE,TRANSCRIPTION FACTOR,NUCLEAR HORMONE RECEPTOR,DRUGGABLE GENOME,KINASE
ESR1	negative regulation of macromolecule metabolic process (GO:0010605)	0.731828	ORTHOTOLIDINE	not indicated	DTC	CLINICALLY ACTIONABLE,TRANSCRIPTION FACTOR BINDING,DRUG RESISTANCE,TRANSCRIPTION FACTOR,NUCLEAR HORMONE RECEPTOR,DRUGGABLE GENOME,KINASE
ESR1	negative regulation of macromolecule metabolic process (GO:0010605)	0.731828	PROPACHLOR	not indicated	DTC	CLINICALLY ACTIONABLE,TRANSCRIPTION FACTOR BINDING,DRUG RESISTANCE,TRANSCRIPTION FACTOR,NUCLEAR HORMONE RECEPTOR,DRUGGABLE GENOME,KINASE
ESR1	negative regulation of macromolecule metabolic process (GO:0010605)	0.731828	METHYLISOTHIOCYANATE	not indicated	DTC	CLINICALLY ACTIONABLE,TRANSCRIPTION FACTOR BINDING,DRUG RESISTANCE,TRANSCRIPTION FACTOR,NUCLEAR HORMONE RECEPTOR,DRUGGABLE GENOME,KINASE
ESR1	negative regulation of macromolecule metabolic process (GO:0010605)	0.731828	BAZEDOXIFENE	agonist	DrugBank,TdgClinicalTrial,GuideToPharmacology,TTD	CLINICALLY ACTIONABLE,TRANSCRIPTION FACTOR BINDING,DRUG RESISTANCE,TRANSCRIPTION FACTOR,NUCLEAR HORMONE RECEPTOR,DRUGGABLE GENOME,KINASE
ESR1	negative regulation of macromolecule metabolic process (GO:0010605)	0.731828	ESTRADIOL CYPIONATE	agonist	ChemblInteractions	CLINICALLY ACTIONABLE,TRANSCRIPTION FACTOR BINDING,DRUG RESISTANCE,TRANSCRIPTION FACTOR,NUCLEAR HORMONE RECEPTOR,DRUGGABLE GENOME,KINASE
ESR1	negative regulation of macromolecule metabolic process (GO:0010605)	0.731828	PHENYLALANINE	not indicated	DTC	CLINICALLY ACTIONABLE,TRANSCRIPTION FACTOR BINDING,DRUG RESISTANCE,TRANSCRIPTION FACTOR,NUCLEAR HORMONE RECEPTOR,DRUGGABLE GENOME,KINASE
ESR1	negative regulation of macromolecule metabolic process (GO:0010605)	0.731828	NORDIHYDROGUAIARETIC ACID	not indicated	DTC	CLINICALLY ACTIONABLE,TRANSCRIPTION FACTOR BINDING,DRUG RESISTANCE,TRANSCRIPTION FACTOR,NUCLEAR HORMONE RECEPTOR,DRUGGABLE GENOME,KINASE
ESR1	negative regulation of macromolecule metabolic process (GO:0010605)	0.731828	CHEMBL2071180	not indicated	DTC	CLINICALLY ACTIONABLE,TRANSCRIPTION FACTOR BINDING,DRUG RESISTANCE,TRANSCRIPTION FACTOR,NUCLEAR HORMONE RECEPTOR,DRUGGABLE GENOME,KINASE
ESR1	negative regulation of macromolecule metabolic process (GO:0010605)	0.731828	DANAZOL	agonist	DTC,DrugBank,TdgClinicalTrial,TEND,TTD	CLINICALLY ACTIONABLE,TRANSCRIPTION FACTOR BINDING,DRUG RESISTANCE,TRANSCRIPTION FACTOR,NUCLEAR HORMONE RECEPTOR,DRUGGABLE GENOME,KINASE
ESR1	negative regulation of macromolecule metabolic process (GO:0010605)	0.731828	CAPTAN	not indicated	DTC	CLINICALLY ACTIONABLE,TRANSCRIPTION FACTOR BINDING,DRUG RESISTANCE,TRANSCRIPTION FACTOR,NUCLEAR HORMONE RECEPTOR,DRUGGABLE GENOME,KINASE
ESR1	negative regulation of macromolecule metabolic process (GO:0010605)	0.731828	CYCLOFENIL	not indicated	TTD	CLINICALLY ACTIONABLE,TRANSCRIPTION FACTOR BINDING,DRUG RESISTANCE,TRANSCRIPTION FACTOR,NUCLEAR HORMONE RECEPTOR,DRUGGABLE GENOME,KINASE
ESR1	negative regulation of macromolecule metabolic process (GO:0010605)	0.731828	ICARITIN	not indicated	TTD	CLINICALLY ACTIONABLE,TRANSCRIPTION FACTOR BINDING,DRUG RESISTANCE,TRANSCRIPTION FACTOR,NUCLEAR HORMONE RECEPTOR,DRUGGABLE GENOME,KINASE
ESR1	negative regulation of macromolecule metabolic process (GO:0010605)	0.731828	TRIADIMEFON	not indicated	DTC	CLINICALLY ACTIONABLE,TRANSCRIPTION FACTOR BINDING,DRUG RESISTANCE,TRANSCRIPTION FACTOR,NUCLEAR HORMONE RECEPTOR,DRUGGABLE GENOME,KINASE
ESR1	negative regulation of macromolecule metabolic process (GO:0010605)	0.731828	PERTUZUMAB	not indicated	PharmGKB,FDA	CLINICALLY ACTIONABLE,TRANSCRIPTION FACTOR BINDING,DRUG RESISTANCE,TRANSCRIPTION FACTOR,NUCLEAR HORMONE RECEPTOR,DRUGGABLE GENOME,KINASE
ESR1	negative regulation of macromolecule metabolic process (GO:0010605)	0.731828	NORGESTREL	not indicated	TdgClinicalTrial,TEND	CLINICALLY ACTIONABLE,TRANSCRIPTION FACTOR BINDING,DRUG RESISTANCE,TRANSCRIPTION FACTOR,NUCLEAR HORMONE RECEPTOR,DRUGGABLE GENOME,KINASE
ESR1	negative regulation of macromolecule metabolic process (GO:0010605)	0.731828	ETONOGESTREL	agonist	TdgClinicalTrial,TEND	CLINICALLY ACTIONABLE,TRANSCRIPTION FACTOR BINDING,DRUG RESISTANCE,TRANSCRIPTION FACTOR,NUCLEAR HORMONE RECEPTOR,DRUGGABLE GENOME,KINASE
ESR1	negative regulation of macromolecule metabolic process (GO:0010605)	0.731828	FLUOXYMESTERONE	antagonist	DrugBank	CLINICALLY ACTIONABLE,TRANSCRIPTION FACTOR BINDING,DRUG RESISTANCE,TRANSCRIPTION FACTOR,NUCLEAR HORMONE RECEPTOR,DRUGGABLE GENOME,KINASE
ESR1	negative regulation of macromolecule metabolic process (GO:0010605)	0.731828	ARZOXIFENE	not indicated	DrugBank,TdgClinicalTrial,TTD	CLINICALLY ACTIONABLE,TRANSCRIPTION FACTOR BINDING,DRUG RESISTANCE,TRANSCRIPTION FACTOR,NUCLEAR HORMONE RECEPTOR,DRUGGABLE GENOME,KINASE
ESR1	negative regulation of macromolecule metabolic process (GO:0010605)	0.731828	LASOFOXIFENE	negative modulator	DrugBank,TdgClinicalTrial,GuideToPharmacology,TTD	CLINICALLY ACTIONABLE,TRANSCRIPTION FACTOR BINDING,DRUG RESISTANCE,TRANSCRIPTION FACTOR,NUCLEAR HORMONE RECEPTOR,DRUGGABLE GENOME,KINASE
ESR1	negative regulation of macromolecule metabolic process (GO:0010605)	0.731828	CHEMBL201013	antagonist	GuideToPharmacology	CLINICALLY ACTIONABLE,TRANSCRIPTION FACTOR BINDING,DRUG RESISTANCE,TRANSCRIPTION FACTOR,NUCLEAR HORMONE RECEPTOR,DRUGGABLE GENOME,KINASE
ESR1	negative regulation of macromolecule metabolic process (GO:0010605)	0.731828	TESTOSTERONE PROPIONATE	not indicated	DTC	CLINICALLY ACTIONABLE,TRANSCRIPTION FACTOR BINDING,DRUG RESISTANCE,TRANSCRIPTION FACTOR,NUCLEAR HORMONE RECEPTOR,DRUGGABLE GENOME,KINASE
ESR1	negative regulation of macromolecule metabolic process (GO:0010605)	0.731828	RALOXIFEN	not indicated	TdgClinicalTrial	CLINICALLY ACTIONABLE,TRANSCRIPTION FACTOR BINDING,DRUG RESISTANCE,TRANSCRIPTION FACTOR,NUCLEAR HORMONE RECEPTOR,DRUGGABLE GENOME,KINASE
ESR1	negative regulation of macromolecule metabolic process (GO:0010605)	0.731828	ESTROGENS, CONJUGATED	agonist	ChemblInteractions	CLINICALLY ACTIONABLE,TRANSCRIPTION FACTOR BINDING,DRUG RESISTANCE,TRANSCRIPTION FACTOR,NUCLEAR HORMONE RECEPTOR,DRUGGABLE GENOME,KINASE
ESR1	negative regulation of macromolecule metabolic process (GO:0010605)	0.731828	OXYMETHOLONE	not indicated	DTC	CLINICALLY ACTIONABLE,TRANSCRIPTION FACTOR BINDING,DRUG RESISTANCE,TRANSCRIPTION FACTOR,NUCLEAR HORMONE RECEPTOR,DRUGGABLE GENOME,KINASE
ESR1	negative regulation of macromolecule metabolic process (GO:0010605)	0.731828	BISPHENOL A	not indicated	DTC	CLINICALLY ACTIONABLE,TRANSCRIPTION FACTOR BINDING,DRUG RESISTANCE,TRANSCRIPTION FACTOR,NUCLEAR HORMONE RECEPTOR,DRUGGABLE GENOME,KINASE
ESR1	negative regulation of macromolecule metabolic process (GO:0010605)	0.731828	ENJUVIA	ligand	DrugBank	CLINICALLY ACTIONABLE,TRANSCRIPTION FACTOR BINDING,DRUG RESISTANCE,TRANSCRIPTION FACTOR,NUCLEAR HORMONE RECEPTOR,DRUGGABLE GENOME,KINASE
ESR1	negative regulation of macromolecule metabolic process (GO:0010605)	0.731828	CHEMBL195515	not indicated	DTC	CLINICALLY ACTIONABLE,TRANSCRIPTION FACTOR BINDING,DRUG RESISTANCE,TRANSCRIPTION FACTOR,NUCLEAR HORMONE RECEPTOR,DRUGGABLE GENOME,KINASE
ESR1	negative regulation of macromolecule metabolic process (GO:0010605)	0.731828	CLOMIPHENE	agonist	DrugBank,TdgClinicalTrial,TEND,GuideToPharmacology,TTD	CLINICALLY ACTIONABLE,TRANSCRIPTION FACTOR BINDING,DRUG RESISTANCE,TRANSCRIPTION FACTOR,NUCLEAR HORMONE RECEPTOR,DRUGGABLE GENOME,KINASE
ESR1	negative regulation of macromolecule metabolic process (GO:0010605)	0.731828	TRILOSTANE	allosteric modulator	DrugBank	CLINICALLY ACTIONABLE,TRANSCRIPTION FACTOR BINDING,DRUG RESISTANCE,TRANSCRIPTION FACTOR,NUCLEAR HORMONE RECEPTOR,DRUGGABLE GENOME,KINASE
ESR1	negative regulation of macromolecule metabolic process (GO:0010605)	0.731828	TRIS(2,3-DIBROMOPROPYL)PHOSPHATE	not indicated	DTC	CLINICALLY ACTIONABLE,TRANSCRIPTION FACTOR BINDING,DRUG RESISTANCE,TRANSCRIPTION FACTOR,NUCLEAR HORMONE RECEPTOR,DRUGGABLE GENOME,KINASE
ESR1	negative regulation of macromolecule metabolic process (GO:0010605)	0.731828	FISPEMIFENE	modulator	TdgClinicalTrial,ChemblInteractions	CLINICALLY ACTIONABLE,TRANSCRIPTION FACTOR BINDING,DRUG RESISTANCE,TRANSCRIPTION FACTOR,NUCLEAR HORMONE RECEPTOR,DRUGGABLE GENOME,KINASE
ESR1	negative regulation of macromolecule metabolic process (GO:0010605)	0.731828	GW7647	not indicated	DTC	CLINICALLY ACTIONABLE,TRANSCRIPTION FACTOR BINDING,DRUG RESISTANCE,TRANSCRIPTION FACTOR,NUCLEAR HORMONE RECEPTOR,DRUGGABLE GENOME,KINASE
ESR1	negative regulation of macromolecule metabolic process (GO:0010605)	0.731828	GUTHION	not indicated	DTC	CLINICALLY ACTIONABLE,TRANSCRIPTION FACTOR BINDING,DRUG RESISTANCE,TRANSCRIPTION FACTOR,NUCLEAR HORMONE RECEPTOR,DRUGGABLE GENOME,KINASE
ESR1	negative regulation of macromolecule metabolic process (GO:0010605)	0.731828	NORGESTIMATE	agonist	DrugBank,TdgClinicalTrial,TEND	CLINICALLY ACTIONABLE,TRANSCRIPTION FACTOR BINDING,DRUG RESISTANCE,TRANSCRIPTION FACTOR,NUCLEAR HORMONE RECEPTOR,DRUGGABLE GENOME,KINASE
ESR1	negative regulation of macromolecule metabolic process (GO:0010605)	0.731828	ESTROGENS, ESTERIFIED	agonist	ChemblInteractions	CLINICALLY ACTIONABLE,TRANSCRIPTION FACTOR BINDING,DRUG RESISTANCE,TRANSCRIPTION FACTOR,NUCLEAR HORMONE RECEPTOR,DRUGGABLE GENOME,KINASE
ESR1	negative regulation of macromolecule metabolic process (GO:0010605)	0.731828	DOXORUBICIN HYDROCHLORIDE	not indicated	DTC	CLINICALLY ACTIONABLE,TRANSCRIPTION FACTOR BINDING,DRUG RESISTANCE,TRANSCRIPTION FACTOR,NUCLEAR HORMONE RECEPTOR,DRUGGABLE GENOME,KINASE
ESR1	negative regulation of macromolecule metabolic process (GO:0010605)	0.731828	TOREMIFENE CITRATE	modulator	ChemblInteractions	CLINICALLY ACTIONABLE,TRANSCRIPTION FACTOR BINDING,DRUG RESISTANCE,TRANSCRIPTION FACTOR,NUCLEAR HORMONE RECEPTOR,DRUGGABLE GENOME,KINASE
ESR1	negative regulation of macromolecule metabolic process (GO:0010605)	0.731828	CLOMIPHENE CITRATE	modulator	ChemblInteractions	CLINICALLY ACTIONABLE,TRANSCRIPTION FACTOR BINDING,DRUG RESISTANCE,TRANSCRIPTION FACTOR,NUCLEAR HORMONE RECEPTOR,DRUGGABLE GENOME,KINASE
ESR1	negative regulation of macromolecule metabolic process (GO:0010605)	0.731828	ALFATRADIOL	not indicated	DTC	CLINICALLY ACTIONABLE,TRANSCRIPTION FACTOR BINDING,DRUG RESISTANCE,TRANSCRIPTION FACTOR,NUCLEAR HORMONE RECEPTOR,DRUGGABLE GENOME,KINASE
ESR1	negative regulation of macromolecule metabolic process (GO:0010605)	0.731828	GENISTEIN	not indicated	DTC,DrugBank	CLINICALLY ACTIONABLE,TRANSCRIPTION FACTOR BINDING,DRUG RESISTANCE,TRANSCRIPTION FACTOR,NUCLEAR HORMONE RECEPTOR,DRUGGABLE GENOME,KINASE
ESR1	negative regulation of macromolecule metabolic process (GO:0010605)	0.731828	BENZETHONIUM CHLORIDE	not indicated	DTC	CLINICALLY ACTIONABLE,TRANSCRIPTION FACTOR BINDING,DRUG RESISTANCE,TRANSCRIPTION FACTOR,NUCLEAR HORMONE RECEPTOR,DRUGGABLE GENOME,KINASE
ESR1	negative regulation of macromolecule metabolic process (GO:0010605)	0.731828	3R14S-OCHRATOXIN A	not indicated	DTC	CLINICALLY ACTIONABLE,TRANSCRIPTION FACTOR BINDING,DRUG RESISTANCE,TRANSCRIPTION FACTOR,NUCLEAR HORMONE RECEPTOR,DRUGGABLE GENOME,KINASE
ESR1	negative regulation of macromolecule metabolic process (GO:0010605)	0.731828	METHAMPHETAMINE	not indicated	PharmGKB	CLINICALLY ACTIONABLE,TRANSCRIPTION FACTOR BINDING,DRUG RESISTANCE,TRANSCRIPTION FACTOR,NUCLEAR HORMONE RECEPTOR,DRUGGABLE GENOME,KINASE
ESR1	negative regulation of macromolecule metabolic process (GO:0010605)	0.731828	AZD-9496	not indicated	TTD,OncoKB	CLINICALLY ACTIONABLE,TRANSCRIPTION FACTOR BINDING,DRUG RESISTANCE,TRANSCRIPTION FACTOR,NUCLEAR HORMONE RECEPTOR,DRUGGABLE GENOME,KINASE
ESR1	negative regulation of macromolecule metabolic process (GO:0010605)	0.731828	KEPONE	not indicated	DTC	CLINICALLY ACTIONABLE,TRANSCRIPTION FACTOR BINDING,DRUG RESISTANCE,TRANSCRIPTION FACTOR,NUCLEAR HORMONE RECEPTOR,DRUGGABLE GENOME,KINASE
ESR1	negative regulation of macromolecule metabolic process (GO:0010605)	0.731828	ERIBULIN	not indicated	PharmGKB,FDA	CLINICALLY ACTIONABLE,TRANSCRIPTION FACTOR BINDING,DRUG RESISTANCE,TRANSCRIPTION FACTOR,NUCLEAR HORMONE RECEPTOR,DRUGGABLE GENOME,KINASE
ESR1	negative regulation of macromolecule metabolic process (GO:0010605)	0.731828	DAUNORUBICIN HYDROCHLORIDE	not indicated	DTC	CLINICALLY ACTIONABLE,TRANSCRIPTION FACTOR BINDING,DRUG RESISTANCE,TRANSCRIPTION FACTOR,NUCLEAR HORMONE RECEPTOR,DRUGGABLE GENOME,KINASE
ESR1	negative regulation of macromolecule metabolic process (GO:0010605)	0.731828	ALPELISIB	not indicated	PharmGKB,FDA	CLINICALLY ACTIONABLE,TRANSCRIPTION FACTOR BINDING,DRUG RESISTANCE,TRANSCRIPTION FACTOR,NUCLEAR HORMONE RECEPTOR,DRUGGABLE GENOME,KINASE
ESR1	negative regulation of macromolecule metabolic process (GO:0010605)	0.731828	IXABEPILONE	not indicated	PharmGKB,FDA	CLINICALLY ACTIONABLE,TRANSCRIPTION FACTOR BINDING,DRUG RESISTANCE,TRANSCRIPTION FACTOR,NUCLEAR HORMONE RECEPTOR,DRUGGABLE GENOME,KINASE
ESR1	negative regulation of macromolecule metabolic process (GO:0010605)	0.731828	TIBOLONE	agonist	DrugBank,GuideToPharmacology	CLINICALLY ACTIONABLE,TRANSCRIPTION FACTOR BINDING,DRUG RESISTANCE,TRANSCRIPTION FACTOR,NUCLEAR HORMONE RECEPTOR,DRUGGABLE GENOME,KINASE
ESR1	negative regulation of macromolecule metabolic process (GO:0010605)	0.731828	RAD1901	not indicated	TdgClinicalTrial,ChemblInteractions	CLINICALLY ACTIONABLE,TRANSCRIPTION FACTOR BINDING,DRUG RESISTANCE,TRANSCRIPTION FACTOR,NUCLEAR HORMONE RECEPTOR,DRUGGABLE GENOME,KINASE
ESR1	negative regulation of macromolecule metabolic process (GO:0010605)	0.731828	DESOGESTREL	agonist	DrugBank,TdgClinicalTrial,TEND	CLINICALLY ACTIONABLE,TRANSCRIPTION FACTOR BINDING,DRUG RESISTANCE,TRANSCRIPTION FACTOR,NUCLEAR HORMONE RECEPTOR,DRUGGABLE GENOME,KINASE
ESR1	negative regulation of macromolecule metabolic process (GO:0010605)	0.731828	DROLOXIFENE	modulator	ChemblInteractions	CLINICALLY ACTIONABLE,TRANSCRIPTION FACTOR BINDING,DRUG RESISTANCE,TRANSCRIPTION FACTOR,NUCLEAR HORMONE RECEPTOR,DRUGGABLE GENOME,KINASE
ESR1	negative regulation of macromolecule metabolic process (GO:0010605)	0.731828	TRASTUZUMAB	not indicated	PharmGKB,FDA	CLINICALLY ACTIONABLE,TRANSCRIPTION FACTOR BINDING,DRUG RESISTANCE,TRANSCRIPTION FACTOR,NUCLEAR HORMONE RECEPTOR,DRUGGABLE GENOME,KINASE
ESR1	negative regulation of macromolecule metabolic process (GO:0010605)	0.731828	DIETHYLSTILBESTROL DIPHOSPHATE	agonist	ChemblInteractions,TTD	CLINICALLY ACTIONABLE,TRANSCRIPTION FACTOR BINDING,DRUG RESISTANCE,TRANSCRIPTION FACTOR,NUCLEAR HORMONE RECEPTOR,DRUGGABLE GENOME,KINASE
ESR1	negative regulation of macromolecule metabolic process (GO:0010605)	0.731828	N-PROPYL BROMIDE	not indicated	DTC	CLINICALLY ACTIONABLE,TRANSCRIPTION FACTOR BINDING,DRUG RESISTANCE,TRANSCRIPTION FACTOR,NUCLEAR HORMONE RECEPTOR,DRUGGABLE GENOME,KINASE
ESR1	negative regulation of macromolecule metabolic process (GO:0010605)	0.731828	METHIOCARB	not indicated	DTC	CLINICALLY ACTIONABLE,TRANSCRIPTION FACTOR BINDING,DRUG RESISTANCE,TRANSCRIPTION FACTOR,NUCLEAR HORMONE RECEPTOR,DRUGGABLE GENOME,KINASE
ESR1	negative regulation of macromolecule metabolic process (GO:0010605)	0.731828	ELACESTRANT	not indicated	DrugBank,TTD	CLINICALLY ACTIONABLE,TRANSCRIPTION FACTOR BINDING,DRUG RESISTANCE,TRANSCRIPTION FACTOR,NUCLEAR HORMONE RECEPTOR,DRUGGABLE GENOME,KINASE
ESR1	negative regulation of macromolecule metabolic process (GO:0010605)	0.731828	CHEMBL1523215	not indicated	DTC	CLINICALLY ACTIONABLE,TRANSCRIPTION FACTOR BINDING,DRUG RESISTANCE,TRANSCRIPTION FACTOR,NUCLEAR HORMONE RECEPTOR,DRUGGABLE GENOME,KINASE
ESR1	negative regulation of macromolecule metabolic process (GO:0010605)	0.731828	BAZEDOXIFENE ACETATE	modulator	ChemblInteractions	CLINICALLY ACTIONABLE,TRANSCRIPTION FACTOR BINDING,DRUG RESISTANCE,TRANSCRIPTION FACTOR,NUCLEAR HORMONE RECEPTOR,DRUGGABLE GENOME,KINASE
ESR1	negative regulation of macromolecule metabolic process (GO:0010605)	0.731828	ESTETROL	not indicated	TTD	CLINICALLY ACTIONABLE,TRANSCRIPTION FACTOR BINDING,DRUG RESISTANCE,TRANSCRIPTION FACTOR,NUCLEAR HORMONE RECEPTOR,DRUGGABLE GENOME,KINASE
ESR1	negative regulation of macromolecule metabolic process (GO:0010605)	0.731828	CHEMBL85826	not indicated	DTC	CLINICALLY ACTIONABLE,TRANSCRIPTION FACTOR BINDING,DRUG RESISTANCE,TRANSCRIPTION FACTOR,NUCLEAR HORMONE RECEPTOR,DRUGGABLE GENOME,KINASE
ESR1	negative regulation of macromolecule metabolic process (GO:0010605)	0.731828	CUMENE HYDROPEROXIDE	not indicated	DTC	CLINICALLY ACTIONABLE,TRANSCRIPTION FACTOR BINDING,DRUG RESISTANCE,TRANSCRIPTION FACTOR,NUCLEAR HORMONE RECEPTOR,DRUGGABLE GENOME,KINASE
ESR1	negative regulation of macromolecule metabolic process (GO:0010605)	0.731828	CETRIMONIUM BROMIDE	not indicated	DTC	CLINICALLY ACTIONABLE,TRANSCRIPTION FACTOR BINDING,DRUG RESISTANCE,TRANSCRIPTION FACTOR,NUCLEAR HORMONE RECEPTOR,DRUGGABLE GENOME,KINASE
ESR1	negative regulation of macromolecule metabolic process (GO:0010605)	0.731828	CHEMBL184450	not indicated	DTC	CLINICALLY ACTIONABLE,TRANSCRIPTION FACTOR BINDING,DRUG RESISTANCE,TRANSCRIPTION FACTOR,NUCLEAR HORMONE RECEPTOR,DRUGGABLE GENOME,KINASE
ESR1	negative regulation of macromolecule metabolic process (GO:0010605)	0.731828	BRILANESTRANT	antagonist	ChemblInteractions,TTD	CLINICALLY ACTIONABLE,TRANSCRIPTION FACTOR BINDING,DRUG RESISTANCE,TRANSCRIPTION FACTOR,NUCLEAR HORMONE RECEPTOR,DRUGGABLE GENOME,KINASE
ESR1	negative regulation of macromolecule metabolic process (GO:0010605)	0.731828	CHEMBL384441	not indicated	DTC	CLINICALLY ACTIONABLE,TRANSCRIPTION FACTOR BINDING,DRUG RESISTANCE,TRANSCRIPTION FACTOR,NUCLEAR HORMONE RECEPTOR,DRUGGABLE GENOME,KINASE
ESR1	negative regulation of macromolecule metabolic process (GO:0010605)	0.731828	DOCETAXEL	not indicated	PharmGKB,FDA	CLINICALLY ACTIONABLE,TRANSCRIPTION FACTOR BINDING,DRUG RESISTANCE,TRANSCRIPTION FACTOR,NUCLEAR HORMONE RECEPTOR,DRUGGABLE GENOME,KINASE
ESR1	negative regulation of macromolecule metabolic process (GO:0010605)	0.731828	SYNTHETIC CONJUGATED ESTROGENS, B	agonist	ChemblInteractions	CLINICALLY ACTIONABLE,TRANSCRIPTION FACTOR BINDING,DRUG RESISTANCE,TRANSCRIPTION FACTOR,NUCLEAR HORMONE RECEPTOR,DRUGGABLE GENOME,KINASE
ESR1	negative regulation of macromolecule metabolic process (GO:0010605)	0.731828	CHEMBL354663	not indicated	DTC	CLINICALLY ACTIONABLE,TRANSCRIPTION FACTOR BINDING,DRUG RESISTANCE,TRANSCRIPTION FACTOR,NUCLEAR HORMONE RECEPTOR,DRUGGABLE GENOME,KINASE
ESR1	negative regulation of macromolecule metabolic process (GO:0010605)	0.731828	ENDOSULFAN	not indicated	DTC	CLINICALLY ACTIONABLE,TRANSCRIPTION FACTOR BINDING,DRUG RESISTANCE,TRANSCRIPTION FACTOR,NUCLEAR HORMONE RECEPTOR,DRUGGABLE GENOME,KINASE
ESR1	negative regulation of macromolecule metabolic process (GO:0010605)	0.731828	4-METHYLBENZOIC ACID METHYL ESTER	not indicated	DTC	CLINICALLY ACTIONABLE,TRANSCRIPTION FACTOR BINDING,DRUG RESISTANCE,TRANSCRIPTION FACTOR,NUCLEAR HORMONE RECEPTOR,DRUGGABLE GENOME,KINASE
ESR1	negative regulation of macromolecule metabolic process (GO:0010605)	0.731828	OXYTETRACYCLINE HYDROCHLORIDE	not indicated	DTC	CLINICALLY ACTIONABLE,TRANSCRIPTION FACTOR BINDING,DRUG RESISTANCE,TRANSCRIPTION FACTOR,NUCLEAR HORMONE RECEPTOR,DRUGGABLE GENOME,KINASE
ESR1	negative regulation of macromolecule metabolic process (GO:0010605)	0.731828	PUERARIN	not indicated	DTC	CLINICALLY ACTIONABLE,TRANSCRIPTION FACTOR BINDING,DRUG RESISTANCE,TRANSCRIPTION FACTOR,NUCLEAR HORMONE RECEPTOR,DRUGGABLE GENOME,KINASE
ESR1	negative regulation of macromolecule metabolic process (GO:0010605)	0.731828	BENZODODECINIUM CHLORIDE	not indicated	DTC	CLINICALLY ACTIONABLE,TRANSCRIPTION FACTOR BINDING,DRUG RESISTANCE,TRANSCRIPTION FACTOR,NUCLEAR HORMONE RECEPTOR,DRUGGABLE GENOME,KINASE
ESR1	negative regulation of macromolecule metabolic process (GO:0010605)	0.731828	MEDROXYPROGESTERONE ACETATE	not indicated	PharmGKB	CLINICALLY ACTIONABLE,TRANSCRIPTION FACTOR BINDING,DRUG RESISTANCE,TRANSCRIPTION FACTOR,NUCLEAR HORMONE RECEPTOR,DRUGGABLE GENOME,KINASE
ESR1	negative regulation of macromolecule metabolic process (GO:0010605)	0.731828	CISPLATIN	not indicated	PharmGKB	CLINICALLY ACTIONABLE,TRANSCRIPTION FACTOR BINDING,DRUG RESISTANCE,TRANSCRIPTION FACTOR,NUCLEAR HORMONE RECEPTOR,DRUGGABLE GENOME,KINASE
ESR1	negative regulation of macromolecule metabolic process (GO:0010605)	0.731828	DIENOGEST	not indicated	TdgClinicalTrial	CLINICALLY ACTIONABLE,TRANSCRIPTION FACTOR BINDING,DRUG RESISTANCE,TRANSCRIPTION FACTOR,NUCLEAR HORMONE RECEPTOR,DRUGGABLE GENOME,KINASE
ESR1	negative regulation of macromolecule metabolic process (GO:0010605)	0.731828	PROMESTRIENE	not indicated	TTD	CLINICALLY ACTIONABLE,TRANSCRIPTION FACTOR BINDING,DRUG RESISTANCE,TRANSCRIPTION FACTOR,NUCLEAR HORMONE RECEPTOR,DRUGGABLE GENOME,KINASE
ESR1	negative regulation of macromolecule metabolic process (GO:0010605)	0.731828	NERATINIB	not indicated	PharmGKB,FDA	CLINICALLY ACTIONABLE,TRANSCRIPTION FACTOR BINDING,DRUG RESISTANCE,TRANSCRIPTION FACTOR,NUCLEAR HORMONE RECEPTOR,DRUGGABLE GENOME,KINASE
ESR1	negative regulation of macromolecule metabolic process (GO:0010605)	0.731828	APIGENIN	not indicated	DTC	CLINICALLY ACTIONABLE,TRANSCRIPTION FACTOR BINDING,DRUG RESISTANCE,TRANSCRIPTION FACTOR,NUCLEAR HORMONE RECEPTOR,DRUGGABLE GENOME,KINASE
ESR1	negative regulation of macromolecule metabolic process (GO:0010605)	0.731828	CHEMBL503990	not indicated	DTC	CLINICALLY ACTIONABLE,TRANSCRIPTION FACTOR BINDING,DRUG RESISTANCE,TRANSCRIPTION FACTOR,NUCLEAR HORMONE RECEPTOR,DRUGGABLE GENOME,KINASE
ESR1	negative regulation of macromolecule metabolic process (GO:0010605)	0.731828	MELATONIN	antagonist	DrugBank	CLINICALLY ACTIONABLE,TRANSCRIPTION FACTOR BINDING,DRUG RESISTANCE,TRANSCRIPTION FACTOR,NUCLEAR HORMONE RECEPTOR,DRUGGABLE GENOME,KINASE
ESR1	negative regulation of macromolecule metabolic process (GO:0010605)	0.731828	CAMPHOR	not indicated	DTC	CLINICALLY ACTIONABLE,TRANSCRIPTION FACTOR BINDING,DRUG RESISTANCE,TRANSCRIPTION FACTOR,NUCLEAR HORMONE RECEPTOR,DRUGGABLE GENOME,KINASE
ESR1	negative regulation of macromolecule metabolic process (GO:0010605)	0.731828	AFIMOXIFENE	agonist	GuideToPharmacology	CLINICALLY ACTIONABLE,TRANSCRIPTION FACTOR BINDING,DRUG RESISTANCE,TRANSCRIPTION FACTOR,NUCLEAR HORMONE RECEPTOR,DRUGGABLE GENOME,KINASE
ESR1	negative regulation of macromolecule metabolic process (GO:0010605)	0.731828	PRINABEREL	agonist	GuideToPharmacology	CLINICALLY ACTIONABLE,TRANSCRIPTION FACTOR BINDING,DRUG RESISTANCE,TRANSCRIPTION FACTOR,NUCLEAR HORMONE RECEPTOR,DRUGGABLE GENOME,KINASE
ESR1	negative regulation of macromolecule metabolic process (GO:0010605)	0.731828	ESTROPIPATE	agonist	DrugBank,ChemblInteractions,TTD	CLINICALLY ACTIONABLE,TRANSCRIPTION FACTOR BINDING,DRUG RESISTANCE,TRANSCRIPTION FACTOR,NUCLEAR HORMONE RECEPTOR,DRUGGABLE GENOME,KINASE
ESR1	negative regulation of macromolecule metabolic process (GO:0010605)	0.731828	ALOE-EMODIN	not indicated	DTC	CLINICALLY ACTIONABLE,TRANSCRIPTION FACTOR BINDING,DRUG RESISTANCE,TRANSCRIPTION FACTOR,NUCLEAR HORMONE RECEPTOR,DRUGGABLE GENOME,KINASE
ESR1	negative regulation of macromolecule metabolic process (GO:0010605)	0.731828	GLYCITEIN	not indicated	DTC	CLINICALLY ACTIONABLE,TRANSCRIPTION FACTOR BINDING,DRUG RESISTANCE,TRANSCRIPTION FACTOR,NUCLEAR HORMONE RECEPTOR,DRUGGABLE GENOME,KINASE
ESR1	negative regulation of macromolecule metabolic process (GO:0010605)	0.731828	METHYLTESTOSTERONE	not indicated	DTC,DrugBank	CLINICALLY ACTIONABLE,TRANSCRIPTION FACTOR BINDING,DRUG RESISTANCE,TRANSCRIPTION FACTOR,NUCLEAR HORMONE RECEPTOR,DRUGGABLE GENOME,KINASE
ESR1	negative regulation of macromolecule metabolic process (GO:0010605)	0.731828	EVEROLIMUS	not indicated	CGI,PharmGKB,FDA	CLINICALLY ACTIONABLE,TRANSCRIPTION FACTOR BINDING,DRUG RESISTANCE,TRANSCRIPTION FACTOR,NUCLEAR HORMONE RECEPTOR,DRUGGABLE GENOME,KINASE
ESR1	negative regulation of macromolecule metabolic process (GO:0010605)	0.731828	ALACHLOR	not indicated	DTC	CLINICALLY ACTIONABLE,TRANSCRIPTION FACTOR BINDING,DRUG RESISTANCE,TRANSCRIPTION FACTOR,NUCLEAR HORMONE RECEPTOR,DRUGGABLE GENOME,KINASE
ESR1	negative regulation of macromolecule metabolic process (GO:0010605)	0.731828	ALFADEX	not indicated	DTC	CLINICALLY ACTIONABLE,TRANSCRIPTION FACTOR BINDING,DRUG RESISTANCE,TRANSCRIPTION FACTOR,NUCLEAR HORMONE RECEPTOR,DRUGGABLE GENOME,KINASE
ESR1	negative regulation of macromolecule metabolic process (GO:0010605)	0.731828	DOMIPHEN BROMIDE	not indicated	DTC	CLINICALLY ACTIONABLE,TRANSCRIPTION FACTOR BINDING,DRUG RESISTANCE,TRANSCRIPTION FACTOR,NUCLEAR HORMONE RECEPTOR,DRUGGABLE GENOME,KINASE
ESR1	negative regulation of macromolecule metabolic process (GO:0010605)	0.731828	MITOTANE	not indicated	DrugBank,TTD	CLINICALLY ACTIONABLE,TRANSCRIPTION FACTOR BINDING,DRUG RESISTANCE,TRANSCRIPTION FACTOR,NUCLEAR HORMONE RECEPTOR,DRUGGABLE GENOME,KINASE
ESR1	negative regulation of macromolecule metabolic process (GO:0010605)	0.731828	ETHYLENEDIAMINE	not indicated	DTC	CLINICALLY ACTIONABLE,TRANSCRIPTION FACTOR BINDING,DRUG RESISTANCE,TRANSCRIPTION FACTOR,NUCLEAR HORMONE RECEPTOR,DRUGGABLE GENOME,KINASE
ESR1	negative regulation of macromolecule metabolic process (GO:0010605)	0.731828	LEFLUNOMIDE	not indicated	PharmGKB	CLINICALLY ACTIONABLE,TRANSCRIPTION FACTOR BINDING,DRUG RESISTANCE,TRANSCRIPTION FACTOR,NUCLEAR HORMONE RECEPTOR,DRUGGABLE GENOME,KINASE
ESR1	negative regulation of macromolecule metabolic process (GO:0010605)	0.731828	BORIC ACID	not indicated	DTC	CLINICALLY ACTIONABLE,TRANSCRIPTION FACTOR BINDING,DRUG RESISTANCE,TRANSCRIPTION FACTOR,NUCLEAR HORMONE RECEPTOR,DRUGGABLE GENOME,KINASE
ESR1	negative regulation of macromolecule metabolic process (GO:0010605)	0.731828	ESTRADIOL VALERATE	agonist	ChemblInteractions	CLINICALLY ACTIONABLE,TRANSCRIPTION FACTOR BINDING,DRUG RESISTANCE,TRANSCRIPTION FACTOR,NUCLEAR HORMONE RECEPTOR,DRUGGABLE GENOME,KINASE
ESR1	negative regulation of macromolecule metabolic process (GO:0010605)	0.731828	IODINE	not indicated	TdgClinicalTrial	CLINICALLY ACTIONABLE,TRANSCRIPTION FACTOR BINDING,DRUG RESISTANCE,TRANSCRIPTION FACTOR,NUCLEAR HORMONE RECEPTOR,DRUGGABLE GENOME,KINASE
ESR1	negative regulation of macromolecule metabolic process (GO:0010605)	0.731828	PHENYLMERCURIC ACETATE	not indicated	DTC	CLINICALLY ACTIONABLE,TRANSCRIPTION FACTOR BINDING,DRUG RESISTANCE,TRANSCRIPTION FACTOR,NUCLEAR HORMONE RECEPTOR,DRUGGABLE GENOME,KINASE
ESR1	negative regulation of macromolecule metabolic process (GO:0010605)	0.731828	DICHLOROPHEN	not indicated	DTC	CLINICALLY ACTIONABLE,TRANSCRIPTION FACTOR BINDING,DRUG RESISTANCE,TRANSCRIPTION FACTOR,NUCLEAR HORMONE RECEPTOR,DRUGGABLE GENOME,KINASE
ESR1	negative regulation of macromolecule metabolic process (GO:0010605)	0.731828	ACETOCHLOR	not indicated	DTC	CLINICALLY ACTIONABLE,TRANSCRIPTION FACTOR BINDING,DRUG RESISTANCE,TRANSCRIPTION FACTOR,NUCLEAR HORMONE RECEPTOR,DRUGGABLE GENOME,KINASE
ESR1	negative regulation of macromolecule metabolic process (GO:0010605)	0.731828	4-TRIETHYLGERMYLPHENOL	not indicated	DTC	CLINICALLY ACTIONABLE,TRANSCRIPTION FACTOR BINDING,DRUG RESISTANCE,TRANSCRIPTION FACTOR,NUCLEAR HORMONE RECEPTOR,DRUGGABLE GENOME,KINASE
ESR1	negative regulation of macromolecule metabolic process (GO:0010605)	0.731828	GUGGULSTERONE	not indicated	DTC	CLINICALLY ACTIONABLE,TRANSCRIPTION FACTOR BINDING,DRUG RESISTANCE,TRANSCRIPTION FACTOR,NUCLEAR HORMONE RECEPTOR,DRUGGABLE GENOME,KINASE
ESR1	negative regulation of macromolecule metabolic process (GO:0010605)	0.731828	MERCURIC CHLORIDE	not indicated	DTC	CLINICALLY ACTIONABLE,TRANSCRIPTION FACTOR BINDING,DRUG RESISTANCE,TRANSCRIPTION FACTOR,NUCLEAR HORMONE RECEPTOR,DRUGGABLE GENOME,KINASE
ESR1	negative regulation of macromolecule metabolic process (GO:0010605)	0.731828	ZIRAM	not indicated	DTC	CLINICALLY ACTIONABLE,TRANSCRIPTION FACTOR BINDING,DRUG RESISTANCE,TRANSCRIPTION FACTOR,NUCLEAR HORMONE RECEPTOR,DRUGGABLE GENOME,KINASE
ESR1	negative regulation of macromolecule metabolic process (GO:0010605)	0.731828	ARSANILIC ACID	not indicated	DTC	CLINICALLY ACTIONABLE,TRANSCRIPTION FACTOR BINDING,DRUG RESISTANCE,TRANSCRIPTION FACTOR,NUCLEAR HORMONE RECEPTOR,DRUGGABLE GENOME,KINASE
ESR1	negative regulation of macromolecule metabolic process (GO:0010605)	0.731828	CHEMBL222501	not indicated	DrugBank	CLINICALLY ACTIONABLE,TRANSCRIPTION FACTOR BINDING,DRUG RESISTANCE,TRANSCRIPTION FACTOR,NUCLEAR HORMONE RECEPTOR,DRUGGABLE GENOME,KINASE
ESR1	negative regulation of macromolecule metabolic process (GO:0010605)	0.731828	MEGESTROL	not indicated	TdgClinicalTrial,TEND	CLINICALLY ACTIONABLE,TRANSCRIPTION FACTOR BINDING,DRUG RESISTANCE,TRANSCRIPTION FACTOR,NUCLEAR HORMONE RECEPTOR,DRUGGABLE GENOME,KINASE
ESR1	negative regulation of macromolecule metabolic process (GO:0010605)	0.731828	CHEMBL221047	not indicated	DTC	CLINICALLY ACTIONABLE,TRANSCRIPTION FACTOR BINDING,DRUG RESISTANCE,TRANSCRIPTION FACTOR,NUCLEAR HORMONE RECEPTOR,DRUGGABLE GENOME,KINASE
ESR1	negative regulation of macromolecule metabolic process (GO:0010605)	0.731828	LY2245461	modulator	ChemblInteractions	CLINICALLY ACTIONABLE,TRANSCRIPTION FACTOR BINDING,DRUG RESISTANCE,TRANSCRIPTION FACTOR,NUCLEAR HORMONE RECEPTOR,DRUGGABLE GENOME,KINASE
ESR1	negative regulation of macromolecule metabolic process (GO:0010605)	0.731828	GOSSYPOL	not indicated	DTC	CLINICALLY ACTIONABLE,TRANSCRIPTION FACTOR BINDING,DRUG RESISTANCE,TRANSCRIPTION FACTOR,NUCLEAR HORMONE RECEPTOR,DRUGGABLE GENOME,KINASE
ESR1	negative regulation of macromolecule metabolic process (GO:0010605)	0.731828	CHEMBL1579130	not indicated	DTC	CLINICALLY ACTIONABLE,TRANSCRIPTION FACTOR BINDING,DRUG RESISTANCE,TRANSCRIPTION FACTOR,NUCLEAR HORMONE RECEPTOR,DRUGGABLE GENOME,KINASE
ESR1	negative regulation of macromolecule metabolic process (GO:0010605)	0.731828	GENTIAN VIOLET	not indicated	DTC	CLINICALLY ACTIONABLE,TRANSCRIPTION FACTOR BINDING,DRUG RESISTANCE,TRANSCRIPTION FACTOR,NUCLEAR HORMONE RECEPTOR,DRUGGABLE GENOME,KINASE
ESR1	negative regulation of macromolecule metabolic process (GO:0010605)	0.731828	PENTABROMOPHENOL	not indicated	DTC	CLINICALLY ACTIONABLE,TRANSCRIPTION FACTOR BINDING,DRUG RESISTANCE,TRANSCRIPTION FACTOR,NUCLEAR HORMONE RECEPTOR,DRUGGABLE GENOME,KINASE
ESR1	negative regulation of macromolecule metabolic process (GO:0010605)	0.731828	FENRETINIDE	not indicated	DTC	CLINICALLY ACTIONABLE,TRANSCRIPTION FACTOR BINDING,DRUG RESISTANCE,TRANSCRIPTION FACTOR,NUCLEAR HORMONE RECEPTOR,DRUGGABLE GENOME,KINASE
ESR1	negative regulation of macromolecule metabolic process (GO:0010605)	0.731828	POLYESTRADIOL PHOSPHATE	agonist	ChemblInteractions	CLINICALLY ACTIONABLE,TRANSCRIPTION FACTOR BINDING,DRUG RESISTANCE,TRANSCRIPTION FACTOR,NUCLEAR HORMONE RECEPTOR,DRUGGABLE GENOME,KINASE
ESR1	negative regulation of macromolecule metabolic process (GO:0010605)	0.731828	ENDOXIFEN	not indicated	DTC,ClearityFoundationClinicalTrial,TTD	CLINICALLY ACTIONABLE,TRANSCRIPTION FACTOR BINDING,DRUG RESISTANCE,TRANSCRIPTION FACTOR,NUCLEAR HORMONE RECEPTOR,DRUGGABLE GENOME,KINASE
ESR1	negative regulation of macromolecule metabolic process (GO:0010605)	0.731828	CHLORANIL	not indicated	DTC	CLINICALLY ACTIONABLE,TRANSCRIPTION FACTOR BINDING,DRUG RESISTANCE,TRANSCRIPTION FACTOR,NUCLEAR HORMONE RECEPTOR,DRUGGABLE GENOME,KINASE
ESR1	negative regulation of macromolecule metabolic process (GO:0010605)	0.731828	TESTOSTERONE	inhibitor	DTC,DrugBank	CLINICALLY ACTIONABLE,TRANSCRIPTION FACTOR BINDING,DRUG RESISTANCE,TRANSCRIPTION FACTOR,NUCLEAR HORMONE RECEPTOR,DRUGGABLE GENOME,KINASE
ESR1	negative regulation of macromolecule metabolic process (GO:0010605)	0.731828	ALLYLESTRENOL	agonist	DrugBank	CLINICALLY ACTIONABLE,TRANSCRIPTION FACTOR BINDING,DRUG RESISTANCE,TRANSCRIPTION FACTOR,NUCLEAR HORMONE RECEPTOR,DRUGGABLE GENOME,KINASE
ESR1	negative regulation of macromolecule metabolic process (GO:0010605)	0.731828	DIARYLPROPIONITRILE	agonist	GuideToPharmacology	CLINICALLY ACTIONABLE,TRANSCRIPTION FACTOR BINDING,DRUG RESISTANCE,TRANSCRIPTION FACTOR,NUCLEAR HORMONE RECEPTOR,DRUGGABLE GENOME,KINASE
ESR1	negative regulation of macromolecule metabolic process (GO:0010605)	0.731828	TAMOXIFEN CITRATE	modulator	DTC,ChemblInteractions	CLINICALLY ACTIONABLE,TRANSCRIPTION FACTOR BINDING,DRUG RESISTANCE,TRANSCRIPTION FACTOR,NUCLEAR HORMONE RECEPTOR,DRUGGABLE GENOME,KINASE
ESR1	negative regulation of macromolecule metabolic process (GO:0010605)	0.731828	PRASTERONE	binder	DrugBank	CLINICALLY ACTIONABLE,TRANSCRIPTION FACTOR BINDING,DRUG RESISTANCE,TRANSCRIPTION FACTOR,NUCLEAR HORMONE RECEPTOR,DRUGGABLE GENOME,KINASE
ESR1	negative regulation of macromolecule metabolic process (GO:0010605)	0.731828	HYDRAMETHYLNON	not indicated	DTC	CLINICALLY ACTIONABLE,TRANSCRIPTION FACTOR BINDING,DRUG RESISTANCE,TRANSCRIPTION FACTOR,NUCLEAR HORMONE RECEPTOR,DRUGGABLE GENOME,KINASE
ESR1	negative regulation of macromolecule metabolic process (GO:0010605)	0.731828	RESVERATROL	not indicated	DTC,DrugBank	CLINICALLY ACTIONABLE,TRANSCRIPTION FACTOR BINDING,DRUG RESISTANCE,TRANSCRIPTION FACTOR,NUCLEAR HORMONE RECEPTOR,DRUGGABLE GENOME,KINASE
ESR1	negative regulation of macromolecule metabolic process (GO:0010605)	0.731828	CADMIUM DICHLORIDE	not indicated	DTC	CLINICALLY ACTIONABLE,TRANSCRIPTION FACTOR BINDING,DRUG RESISTANCE,TRANSCRIPTION FACTOR,NUCLEAR HORMONE RECEPTOR,DRUGGABLE GENOME,KINASE
ESR1	negative regulation of macromolecule metabolic process (GO:0010605)	0.731828	CATECHOL	not indicated	DTC	CLINICALLY ACTIONABLE,TRANSCRIPTION FACTOR BINDING,DRUG RESISTANCE,TRANSCRIPTION FACTOR,NUCLEAR HORMONE RECEPTOR,DRUGGABLE GENOME,KINASE
ESR1	negative regulation of macromolecule metabolic process (GO:0010605)	0.731828	GESTRINONE	agonist	DrugBank,TTD	CLINICALLY ACTIONABLE,TRANSCRIPTION FACTOR BINDING,DRUG RESISTANCE,TRANSCRIPTION FACTOR,NUCLEAR HORMONE RECEPTOR,DRUGGABLE GENOME,KINASE
ESR1	negative regulation of macromolecule metabolic process (GO:0010605)	0.731828	DOXYCYCLINE	not indicated	PharmGKB	CLINICALLY ACTIONABLE,TRANSCRIPTION FACTOR BINDING,DRUG RESISTANCE,TRANSCRIPTION FACTOR,NUCLEAR HORMONE RECEPTOR,DRUGGABLE GENOME,KINASE
ESR1	negative regulation of macromolecule metabolic process (GO:0010605)	0.731828	CHEMBL1222035	not indicated	DTC	CLINICALLY ACTIONABLE,TRANSCRIPTION FACTOR BINDING,DRUG RESISTANCE,TRANSCRIPTION FACTOR,NUCLEAR HORMONE RECEPTOR,DRUGGABLE GENOME,KINASE
ESR1	negative regulation of macromolecule metabolic process (GO:0010605)	0.731828	CHEMBL329673	not indicated	DTC	CLINICALLY ACTIONABLE,TRANSCRIPTION FACTOR BINDING,DRUG RESISTANCE,TRANSCRIPTION FACTOR,NUCLEAR HORMONE RECEPTOR,DRUGGABLE GENOME,KINASE
ESR1	negative regulation of macromolecule metabolic process (GO:0010605)	0.731828	RETINOL	not indicated	DTC	CLINICALLY ACTIONABLE,TRANSCRIPTION FACTOR BINDING,DRUG RESISTANCE,TRANSCRIPTION FACTOR,NUCLEAR HORMONE RECEPTOR,DRUGGABLE GENOME,KINASE
ESR1	negative regulation of macromolecule metabolic process (GO:0010605)	0.731828	TRIAMTERENE	not indicated	DTC	CLINICALLY ACTIONABLE,TRANSCRIPTION FACTOR BINDING,DRUG RESISTANCE,TRANSCRIPTION FACTOR,NUCLEAR HORMONE RECEPTOR,DRUGGABLE GENOME,KINASE
ESR1	negative regulation of macromolecule metabolic process (GO:0010605)	0.731828	ESTRAMUSTINE	agonist	DrugBank	CLINICALLY ACTIONABLE,TRANSCRIPTION FACTOR BINDING,DRUG RESISTANCE,TRANSCRIPTION FACTOR,NUCLEAR HORMONE RECEPTOR,DRUGGABLE GENOME,KINASE
ESR1	negative regulation of macromolecule metabolic process (GO:0010605)	0.731828	SULFENTRAZONE	not indicated	DTC	CLINICALLY ACTIONABLE,TRANSCRIPTION FACTOR BINDING,DRUG RESISTANCE,TRANSCRIPTION FACTOR,NUCLEAR HORMONE RECEPTOR,DRUGGABLE GENOME,KINASE
ESR1	negative regulation of macromolecule metabolic process (GO:0010605)	0.731828	STANOZOLOL	agonist	GuideToPharmacology	CLINICALLY ACTIONABLE,TRANSCRIPTION FACTOR BINDING,DRUG RESISTANCE,TRANSCRIPTION FACTOR,NUCLEAR HORMONE RECEPTOR,DRUGGABLE GENOME,KINASE
ESR1	negative regulation of macromolecule metabolic process (GO:0010605)	0.731828	HYDROXYPROGESTERONE	not indicated	DTC	CLINICALLY ACTIONABLE,TRANSCRIPTION FACTOR BINDING,DRUG RESISTANCE,TRANSCRIPTION FACTOR,NUCLEAR HORMONE RECEPTOR,DRUGGABLE GENOME,KINASE
ESR1	negative regulation of macromolecule metabolic process (GO:0010605)	0.731828	RETINAL	not indicated	DTC	CLINICALLY ACTIONABLE,TRANSCRIPTION FACTOR BINDING,DRUG RESISTANCE,TRANSCRIPTION FACTOR,NUCLEAR HORMONE RECEPTOR,DRUGGABLE GENOME,KINASE
ESR1	negative regulation of macromolecule metabolic process (GO:0010605)	0.731828	PYRITHIONE ZINC	not indicated	DTC	CLINICALLY ACTIONABLE,TRANSCRIPTION FACTOR BINDING,DRUG RESISTANCE,TRANSCRIPTION FACTOR,NUCLEAR HORMONE RECEPTOR,DRUGGABLE GENOME,KINASE
ESR1	negative regulation of macromolecule metabolic process (GO:0010605)	0.731828	CHOLECALCIFEROL	not indicated	DTC	CLINICALLY ACTIONABLE,TRANSCRIPTION FACTOR BINDING,DRUG RESISTANCE,TRANSCRIPTION FACTOR,NUCLEAR HORMONE RECEPTOR,DRUGGABLE GENOME,KINASE
ESR1	negative regulation of macromolecule metabolic process (GO:0010605)	0.731828	LAPATINIB	not indicated	PharmGKB,FDA	CLINICALLY ACTIONABLE,TRANSCRIPTION FACTOR BINDING,DRUG RESISTANCE,TRANSCRIPTION FACTOR,NUCLEAR HORMONE RECEPTOR,DRUGGABLE GENOME,KINASE
ESR1	negative regulation of macromolecule metabolic process (GO:0010605)	0.731828	CHEMBL2313445	not indicated	DTC	CLINICALLY ACTIONABLE,TRANSCRIPTION FACTOR BINDING,DRUG RESISTANCE,TRANSCRIPTION FACTOR,NUCLEAR HORMONE RECEPTOR,DRUGGABLE GENOME,KINASE
ESR1	negative regulation of macromolecule metabolic process (GO:0010605)	0.731828	DOBUTAMINE	not indicated	DrugBank	CLINICALLY ACTIONABLE,TRANSCRIPTION FACTOR BINDING,DRUG RESISTANCE,TRANSCRIPTION FACTOR,NUCLEAR HORMONE RECEPTOR,DRUGGABLE GENOME,KINASE
ESR1	negative regulation of macromolecule metabolic process (GO:0010605)	0.731828	NARINGENIN	not indicated	DrugBank	CLINICALLY ACTIONABLE,TRANSCRIPTION FACTOR BINDING,DRUG RESISTANCE,TRANSCRIPTION FACTOR,NUCLEAR HORMONE RECEPTOR,DRUGGABLE GENOME,KINASE
ESR1	negative regulation of macromolecule metabolic process (GO:0010605)	0.731828	ETHYNODIOL DIACETATE	agonist	DrugBank	CLINICALLY ACTIONABLE,TRANSCRIPTION FACTOR BINDING,DRUG RESISTANCE,TRANSCRIPTION FACTOR,NUCLEAR HORMONE RECEPTOR,DRUGGABLE GENOME,KINASE
ESR1	negative regulation of macromolecule metabolic process (GO:0010605)	0.731828	QUERCETIN	not indicated	DrugBank	CLINICALLY ACTIONABLE,TRANSCRIPTION FACTOR BINDING,DRUG RESISTANCE,TRANSCRIPTION FACTOR,NUCLEAR HORMONE RECEPTOR,DRUGGABLE GENOME,KINASE
ESR1	negative regulation of macromolecule metabolic process (GO:0010605)	0.731828	PERMETHRIN	not indicated	DrugBank	CLINICALLY ACTIONABLE,TRANSCRIPTION FACTOR BINDING,DRUG RESISTANCE,TRANSCRIPTION FACTOR,NUCLEAR HORMONE RECEPTOR,DRUGGABLE GENOME,KINASE
ESR1	negative regulation of macromolecule metabolic process (GO:0010605)	0.731828	PYRAZOLE	not indicated	DrugBank	CLINICALLY ACTIONABLE,TRANSCRIPTION FACTOR BINDING,DRUG RESISTANCE,TRANSCRIPTION FACTOR,NUCLEAR HORMONE RECEPTOR,DRUGGABLE GENOME,KINASE
ESR1	negative regulation of macromolecule metabolic process (GO:0010605)	0.731828	EQUILIN	not indicated	DrugBank	CLINICALLY ACTIONABLE,TRANSCRIPTION FACTOR BINDING,DRUG RESISTANCE,TRANSCRIPTION FACTOR,NUCLEAR HORMONE RECEPTOR,DRUGGABLE GENOME,KINASE
ESR1	negative regulation of macromolecule metabolic process (GO:0010605)	0.731828	BETA-NAPHTHOFLAVONE	not indicated	DrugBank	CLINICALLY ACTIONABLE,TRANSCRIPTION FACTOR BINDING,DRUG RESISTANCE,TRANSCRIPTION FACTOR,NUCLEAR HORMONE RECEPTOR,DRUGGABLE GENOME,KINASE
ESR1	negative regulation of macromolecule metabolic process (GO:0010605)	0.731828	EUGENOL	not indicated	DrugBank	CLINICALLY ACTIONABLE,TRANSCRIPTION FACTOR BINDING,DRUG RESISTANCE,TRANSCRIPTION FACTOR,NUCLEAR HORMONE RECEPTOR,DRUGGABLE GENOME,KINASE
ESR1	negative regulation of macromolecule metabolic process (GO:0010605)	0.731828	OXYBENZONE	not indicated	DrugBank	CLINICALLY ACTIONABLE,TRANSCRIPTION FACTOR BINDING,DRUG RESISTANCE,TRANSCRIPTION FACTOR,NUCLEAR HORMONE RECEPTOR,DRUGGABLE GENOME,KINASE
ESR1	negative regulation of macromolecule metabolic process (GO:0010605)	0.731828	ENZACAMENE	not indicated	DrugBank	CLINICALLY ACTIONABLE,TRANSCRIPTION FACTOR BINDING,DRUG RESISTANCE,TRANSCRIPTION FACTOR,NUCLEAR HORMONE RECEPTOR,DRUGGABLE GENOME,KINASE
ESR1	negative regulation of macromolecule metabolic process (GO:0010605)	0.731828	ERTEBEREL	not indicated	DrugBank	CLINICALLY ACTIONABLE,TRANSCRIPTION FACTOR BINDING,DRUG RESISTANCE,TRANSCRIPTION FACTOR,NUCLEAR HORMONE RECEPTOR,DRUGGABLE GENOME,KINASE
ESR1	negative regulation of macromolecule metabolic process (GO:0010605)	0.731828	LINDANE	not indicated	DrugBank	CLINICALLY ACTIONABLE,TRANSCRIPTION FACTOR BINDING,DRUG RESISTANCE,TRANSCRIPTION FACTOR,NUCLEAR HORMONE RECEPTOR,DRUGGABLE GENOME,KINASE
ESR1	negative regulation of macromolecule metabolic process (GO:0010605)	0.731828	RACTOPAMINE	not indicated	DrugBank	CLINICALLY ACTIONABLE,TRANSCRIPTION FACTOR BINDING,DRUG RESISTANCE,TRANSCRIPTION FACTOR,NUCLEAR HORMONE RECEPTOR,DRUGGABLE GENOME,KINASE
ESR1	negative regulation of macromolecule metabolic process (GO:0010605)	0.731828	METHYLDOPA	cofactor	DrugBank	CLINICALLY ACTIONABLE,TRANSCRIPTION FACTOR BINDING,DRUG RESISTANCE,TRANSCRIPTION FACTOR,NUCLEAR HORMONE RECEPTOR,DRUGGABLE GENOME,KINASE
ESR1	negative regulation of macromolecule metabolic process (GO:0010605)	0.731828	OCTOCRYLENE	not indicated	DrugBank	CLINICALLY ACTIONABLE,TRANSCRIPTION FACTOR BINDING,DRUG RESISTANCE,TRANSCRIPTION FACTOR,NUCLEAR HORMONE RECEPTOR,DRUGGABLE GENOME,KINASE
ESR1	negative regulation of macromolecule metabolic process (GO:0010605)	0.731828	HOMOSALATE	not indicated	DrugBank	CLINICALLY ACTIONABLE,TRANSCRIPTION FACTOR BINDING,DRUG RESISTANCE,TRANSCRIPTION FACTOR,NUCLEAR HORMONE RECEPTOR,DRUGGABLE GENOME,KINASE
ESR1	negative regulation of macromolecule metabolic process (GO:0010605)	0.731828	NORETHYNODREL	not indicated	DrugBank	CLINICALLY ACTIONABLE,TRANSCRIPTION FACTOR BINDING,DRUG RESISTANCE,TRANSCRIPTION FACTOR,NUCLEAR HORMONE RECEPTOR,DRUGGABLE GENOME,KINASE
ESR1	negative regulation of macromolecule metabolic process (GO:0010605)	0.731828	BENZOPHENONE	not indicated	DrugBank	CLINICALLY ACTIONABLE,TRANSCRIPTION FACTOR BINDING,DRUG RESISTANCE,TRANSCRIPTION FACTOR,NUCLEAR HORMONE RECEPTOR,DRUGGABLE GENOME,KINASE
ESR1	negative regulation of macromolecule metabolic process (GO:0010605)	0.731828	CHEMBL3275971	not indicated	DrugBank	CLINICALLY ACTIONABLE,TRANSCRIPTION FACTOR BINDING,DRUG RESISTANCE,TRANSCRIPTION FACTOR,NUCLEAR HORMONE RECEPTOR,DRUGGABLE GENOME,KINASE
ESR1	negative regulation of macromolecule metabolic process (GO:0010605)	0.731828	CHEMBL180300	not indicated	DrugBank	CLINICALLY ACTIONABLE,TRANSCRIPTION FACTOR BINDING,DRUG RESISTANCE,TRANSCRIPTION FACTOR,NUCLEAR HORMONE RECEPTOR,DRUGGABLE GENOME,KINASE
ESR1	negative regulation of macromolecule metabolic process (GO:0010605)	0.731828	2-AMINO-1-METHYL-6- PHENYLIMIDAZO[4,5- B]PYRIDINE	not indicated	DrugBank	CLINICALLY ACTIONABLE,TRANSCRIPTION FACTOR BINDING,DRUG RESISTANCE,TRANSCRIPTION FACTOR,NUCLEAR HORMONE RECEPTOR,DRUGGABLE GENOME,KINASE
ESR1	negative regulation of macromolecule metabolic process (GO:0010605)	0.731828	CHEMBL236718	not indicated	DrugBank	CLINICALLY ACTIONABLE,TRANSCRIPTION FACTOR BINDING,DRUG RESISTANCE,TRANSCRIPTION FACTOR,NUCLEAR HORMONE RECEPTOR,DRUGGABLE GENOME,KINASE
ESR1	negative regulation of macromolecule metabolic process (GO:0010605)	0.731828	PROPYL GALLATE	not indicated	DrugBank	CLINICALLY ACTIONABLE,TRANSCRIPTION FACTOR BINDING,DRUG RESISTANCE,TRANSCRIPTION FACTOR,NUCLEAR HORMONE RECEPTOR,DRUGGABLE GENOME,KINASE
ESR1	negative regulation of macromolecule metabolic process (GO:0010605)	0.731828	CHEMBL391910	not indicated	DrugBank	CLINICALLY ACTIONABLE,TRANSCRIPTION FACTOR BINDING,DRUG RESISTANCE,TRANSCRIPTION FACTOR,NUCLEAR HORMONE RECEPTOR,DRUGGABLE GENOME,KINASE
ESR1	negative regulation of macromolecule metabolic process (GO:0010605)	0.731828	CHEMBL193676	not indicated	DrugBank	CLINICALLY ACTIONABLE,TRANSCRIPTION FACTOR BINDING,DRUG RESISTANCE,TRANSCRIPTION FACTOR,NUCLEAR HORMONE RECEPTOR,DRUGGABLE GENOME,KINASE
ESR1	negative regulation of macromolecule metabolic process (GO:0010605)	0.731828	CHEMBL236086	not indicated	DrugBank	CLINICALLY ACTIONABLE,TRANSCRIPTION FACTOR BINDING,DRUG RESISTANCE,TRANSCRIPTION FACTOR,NUCLEAR HORMONE RECEPTOR,DRUGGABLE GENOME,KINASE
ESR1	negative regulation of macromolecule metabolic process (GO:0010605)	0.731828	ZINC CHLORIDE	binder	DrugBank	CLINICALLY ACTIONABLE,TRANSCRIPTION FACTOR BINDING,DRUG RESISTANCE,TRANSCRIPTION FACTOR,NUCLEAR HORMONE RECEPTOR,DRUGGABLE GENOME,KINASE
ESR1	negative regulation of macromolecule metabolic process (GO:0010605)	0.731828	CHEMBL181936	not indicated	DrugBank	CLINICALLY ACTIONABLE,TRANSCRIPTION FACTOR BINDING,DRUG RESISTANCE,TRANSCRIPTION FACTOR,NUCLEAR HORMONE RECEPTOR,DRUGGABLE GENOME,KINASE
ESR1	negative regulation of macromolecule metabolic process (GO:0010605)	0.731828	CHEMBL180792	not indicated	DrugBank	CLINICALLY ACTIONABLE,TRANSCRIPTION FACTOR BINDING,DRUG RESISTANCE,TRANSCRIPTION FACTOR,NUCLEAR HORMONE RECEPTOR,DRUGGABLE GENOME,KINASE
ESR1	negative regulation of macromolecule metabolic process (GO:0010605)	0.731828	ESTRADIOL BENZOATE	agonist	DrugBank	CLINICALLY ACTIONABLE,TRANSCRIPTION FACTOR BINDING,DRUG RESISTANCE,TRANSCRIPTION FACTOR,NUCLEAR HORMONE RECEPTOR,DRUGGABLE GENOME,KINASE
ESR1	negative regulation of macromolecule metabolic process (GO:0010605)	0.731828	CHEMBL1213270	not indicated	DrugBank	CLINICALLY ACTIONABLE,TRANSCRIPTION FACTOR BINDING,DRUG RESISTANCE,TRANSCRIPTION FACTOR,NUCLEAR HORMONE RECEPTOR,DRUGGABLE GENOME,KINASE
ESR1	negative regulation of macromolecule metabolic process (GO:0010605)	0.731828	RALOXIFENE CORE	not indicated	DrugBank	CLINICALLY ACTIONABLE,TRANSCRIPTION FACTOR BINDING,DRUG RESISTANCE,TRANSCRIPTION FACTOR,NUCLEAR HORMONE RECEPTOR,DRUGGABLE GENOME,KINASE
ESR1	negative regulation of macromolecule metabolic process (GO:0010605)	0.731828	CHEMBL304552	not indicated	DrugBank	CLINICALLY ACTIONABLE,TRANSCRIPTION FACTOR BINDING,DRUG RESISTANCE,TRANSCRIPTION FACTOR,NUCLEAR HORMONE RECEPTOR,DRUGGABLE GENOME,KINASE
ESR1	negative regulation of macromolecule metabolic process (GO:0010605)	0.731828	CHEMBL3559901	not indicated	DrugBank	CLINICALLY ACTIONABLE,TRANSCRIPTION FACTOR BINDING,DRUG RESISTANCE,TRANSCRIPTION FACTOR,NUCLEAR HORMONE RECEPTOR,DRUGGABLE GENOME,KINASE
ESR1	negative regulation of macromolecule metabolic process (GO:0010605)	0.731828	PHTHALIC ACID	not indicated	DrugBank	CLINICALLY ACTIONABLE,TRANSCRIPTION FACTOR BINDING,DRUG RESISTANCE,TRANSCRIPTION FACTOR,NUCLEAR HORMONE RECEPTOR,DRUGGABLE GENOME,KINASE
ESR1	negative regulation of macromolecule metabolic process (GO:0010605)	0.731828	CHEMBL223026	not indicated	DrugBank	CLINICALLY ACTIONABLE,TRANSCRIPTION FACTOR BINDING,DRUG RESISTANCE,TRANSCRIPTION FACTOR,NUCLEAR HORMONE RECEPTOR,DRUGGABLE GENOME,KINASE
ESR1	negative regulation of macromolecule metabolic process (GO:0010605)	0.731828	CHEMBL180517	not indicated	DrugBank	CLINICALLY ACTIONABLE,TRANSCRIPTION FACTOR BINDING,DRUG RESISTANCE,TRANSCRIPTION FACTOR,NUCLEAR HORMONE RECEPTOR,DRUGGABLE GENOME,KINASE
ESR1	negative regulation of macromolecule metabolic process (GO:0010605)	0.731828	CHEMBL180071	not indicated	DrugBank	CLINICALLY ACTIONABLE,TRANSCRIPTION FACTOR BINDING,DRUG RESISTANCE,TRANSCRIPTION FACTOR,NUCLEAR HORMONE RECEPTOR,DRUGGABLE GENOME,KINASE
ESR1	negative regulation of macromolecule metabolic process (GO:0010605)	0.731828	CHEMBL184151	not indicated	DrugBank	CLINICALLY ACTIONABLE,TRANSCRIPTION FACTOR BINDING,DRUG RESISTANCE,TRANSCRIPTION FACTOR,NUCLEAR HORMONE RECEPTOR,DRUGGABLE GENOME,KINASE
GPER1	negative regulation of macromolecule metabolic process (GO:0010605)	0.731828	TAMOXIFEN	agonist	GuideToPharmacology	DRUGGABLE GENOME,G PROTEIN COUPLED RECEPTOR,KINASE,TRANSCRIPTION FACTOR
GPER1	negative regulation of macromolecule metabolic process (GO:0010605)	0.731828	AFIMOXIFENE	agonist	GuideToPharmacology	DRUGGABLE GENOME,G PROTEIN COUPLED RECEPTOR,KINASE,TRANSCRIPTION FACTOR
GPER1	negative regulation of macromolecule metabolic process (GO:0010605)	0.731828	FULVESTRANT	agonist	GuideToPharmacology	DRUGGABLE GENOME,G PROTEIN COUPLED RECEPTOR,KINASE,TRANSCRIPTION FACTOR
GPER1	negative regulation of macromolecule metabolic process (GO:0010605)	0.731828	CHEMBL456145	not indicated	DrugBank	DRUGGABLE GENOME,G PROTEIN COUPLED RECEPTOR,KINASE,TRANSCRIPTION FACTOR
GPER1	negative regulation of macromolecule metabolic process (GO:0010605)	0.731828	RALOXIFENE	agonist	GuideToPharmacology	DRUGGABLE GENOME,G PROTEIN COUPLED RECEPTOR,KINASE,TRANSCRIPTION FACTOR
GPER1	negative regulation of macromolecule metabolic process (GO:0010605)	0.731828	ESTRADIOL	binder	DTC,DrugBank	DRUGGABLE GENOME,G PROTEIN COUPLED RECEPTOR,KINASE,TRANSCRIPTION FACTOR
GPER1	negative regulation of macromolecule metabolic process (GO:0010605)	0.731828	GENISTEIN	not indicated	DrugBank	DRUGGABLE GENOME,G PROTEIN COUPLED RECEPTOR,KINASE,TRANSCRIPTION FACTOR
GPER1	negative regulation of macromolecule metabolic process (GO:0010605)	0.731828	ESTRADIOL BENZOATE	not indicated	DrugBank	DRUGGABLE GENOME,G PROTEIN COUPLED RECEPTOR,KINASE,TRANSCRIPTION FACTOR
LTF	innate immune response in mucosa (GO:0002227)	0.730496	TALACTOFERRIN ALFA	not indicated	TTD	CELL SURFACE,DRUGGABLE GENOME,PROTEASE,TRANSCRIPTION FACTOR
LTF	innate immune response in mucosa (GO:0002227)	0.730496	CHEMBL92636	not indicated	DrugBank	CELL SURFACE,DRUGGABLE GENOME,PROTEASE,TRANSCRIPTION FACTOR
LTF	innate immune response in mucosa (GO:0002227)	0.730496	PARECOXIB	not indicated	DrugBank,TTD	CELL SURFACE,DRUGGABLE GENOME,PROTEASE,TRANSCRIPTION FACTOR
LTF	innate immune response in mucosa (GO:0002227)	0.730496	RESERPINE	not indicated	NCI	CELL SURFACE,DRUGGABLE GENOME,PROTEASE,TRANSCRIPTION FACTOR
LTF	innate immune response in mucosa (GO:0002227)	0.730496	NITRILOTRIACETIC ACID	not indicated	DrugBank	CELL SURFACE,DRUGGABLE GENOME,PROTEASE,TRANSCRIPTION FACTOR
LTF	innate immune response in mucosa (GO:0002227)	0.730496	BACITRACIN	not indicated	NCI	CELL SURFACE,DRUGGABLE GENOME,PROTEASE,TRANSCRIPTION FACTOR
LTF	innate immune response in mucosa (GO:0002227)	0.730496	NIMESULIDE	not indicated	DrugBank	CELL SURFACE,DRUGGABLE GENOME,PROTEASE,TRANSCRIPTION FACTOR
LTF	innate immune response in mucosa (GO:0002227)	0.730496	CHEMBL609880	not indicated	DrugBank	CELL SURFACE,DRUGGABLE GENOME,PROTEASE,TRANSCRIPTION FACTOR
LTF	innate immune response in mucosa (GO:0002227)	0.730496	DODECANOATE	not indicated	DrugBank	CELL SURFACE,DRUGGABLE GENOME,PROTEASE,TRANSCRIPTION FACTOR
LTF	innate immune response in mucosa (GO:0002227)	0.730496	CHEMBL1230004	not indicated	DrugBank	CELL SURFACE,DRUGGABLE GENOME,PROTEASE,TRANSCRIPTION FACTOR
GPER1	positive regulation of cysteine-type endopeptidase activity involved in apoptotic process (GO:0043280)	0.730369	TAMOXIFEN	agonist	GuideToPharmacology	DRUGGABLE GENOME,G PROTEIN COUPLED RECEPTOR,KINASE,TRANSCRIPTION FACTOR
GPER1	positive regulation of cysteine-type endopeptidase activity involved in apoptotic process (GO:0043280)	0.730369	AFIMOXIFENE	agonist	GuideToPharmacology	DRUGGABLE GENOME,G PROTEIN COUPLED RECEPTOR,KINASE,TRANSCRIPTION FACTOR
GPER1	positive regulation of cysteine-type endopeptidase activity involved in apoptotic process (GO:0043280)	0.730369	FULVESTRANT	agonist	GuideToPharmacology	DRUGGABLE GENOME,G PROTEIN COUPLED RECEPTOR,KINASE,TRANSCRIPTION FACTOR
GPER1	positive regulation of cysteine-type endopeptidase activity involved in apoptotic process (GO:0043280)	0.730369	CHEMBL456145	not indicated	DrugBank	DRUGGABLE GENOME,G PROTEIN COUPLED RECEPTOR,KINASE,TRANSCRIPTION FACTOR
GPER1	positive regulation of cysteine-type endopeptidase activity involved in apoptotic process (GO:0043280)	0.730369	RALOXIFENE	agonist	GuideToPharmacology	DRUGGABLE GENOME,G PROTEIN COUPLED RECEPTOR,KINASE,TRANSCRIPTION FACTOR
GPER1	positive regulation of cysteine-type endopeptidase activity involved in apoptotic process (GO:0043280)	0.730369	ESTRADIOL	binder	DTC,DrugBank	DRUGGABLE GENOME,G PROTEIN COUPLED RECEPTOR,KINASE,TRANSCRIPTION FACTOR
GPER1	positive regulation of cysteine-type endopeptidase activity involved in apoptotic process (GO:0043280)	0.730369	GENISTEIN	not indicated	DrugBank	DRUGGABLE GENOME,G PROTEIN COUPLED RECEPTOR,KINASE,TRANSCRIPTION FACTOR
GPER1	positive regulation of cysteine-type endopeptidase activity involved in apoptotic process (GO:0043280)	0.730369	ESTRADIOL BENZOATE	not indicated	DrugBank	DRUGGABLE GENOME,G PROTEIN COUPLED RECEPTOR,KINASE,TRANSCRIPTION FACTOR
GPER1	negative regulation of defense response (GO:0031348)	0.729518	TAMOXIFEN	agonist	GuideToPharmacology	DRUGGABLE GENOME,G PROTEIN COUPLED RECEPTOR,KINASE,TRANSCRIPTION FACTOR
GPER1	negative regulation of defense response (GO:0031348)	0.729518	AFIMOXIFENE	agonist	GuideToPharmacology	DRUGGABLE GENOME,G PROTEIN COUPLED RECEPTOR,KINASE,TRANSCRIPTION FACTOR
GPER1	negative regulation of defense response (GO:0031348)	0.729518	FULVESTRANT	agonist	GuideToPharmacology	DRUGGABLE GENOME,G PROTEIN COUPLED RECEPTOR,KINASE,TRANSCRIPTION FACTOR
GPER1	negative regulation of defense response (GO:0031348)	0.729518	CHEMBL456145	not indicated	DrugBank	DRUGGABLE GENOME,G PROTEIN COUPLED RECEPTOR,KINASE,TRANSCRIPTION FACTOR
GPER1	negative regulation of defense response (GO:0031348)	0.729518	RALOXIFENE	agonist	GuideToPharmacology	DRUGGABLE GENOME,G PROTEIN COUPLED RECEPTOR,KINASE,TRANSCRIPTION FACTOR
GPER1	negative regulation of defense response (GO:0031348)	0.729518	ESTRADIOL	binder	DTC,DrugBank	DRUGGABLE GENOME,G PROTEIN COUPLED RECEPTOR,KINASE,TRANSCRIPTION FACTOR
GPER1	negative regulation of defense response (GO:0031348)	0.729518	GENISTEIN	not indicated	DrugBank	DRUGGABLE GENOME,G PROTEIN COUPLED RECEPTOR,KINASE,TRANSCRIPTION FACTOR
GPER1	negative regulation of defense response (GO:0031348)	0.729518	ESTRADIOL BENZOATE	not indicated	DrugBank	DRUGGABLE GENOME,G PROTEIN COUPLED RECEPTOR,KINASE,TRANSCRIPTION FACTOR
TIMM29	protein import into mitochondrial inner membrane (GO:0045039)	0.729284	ZANUBRUTINIB	not indicated	DrugBank	not indicated
FN1	positive regulation of cell-substrate adhesion (GO:0010811)	0.729238	L19IL2	not indicated	ChemblInteractions	DRUGGABLE GENOME
FN1	positive regulation of cell-substrate adhesion (GO:0010811)	0.729238	OCRIPLASMIN	cleavage	DrugBank,ChemblInteractions,TTD	DRUGGABLE GENOME
FN1	positive regulation of cell-substrate adhesion (GO:0010811)	0.729238	L19SIP 131I	not indicated	ChemblInteractions	DRUGGABLE GENOME
FN1	positive regulation of cell-substrate adhesion (GO:0010811)	0.729238	L19TNFA	not indicated	ChemblInteractions	DRUGGABLE GENOME
FN1	positive regulation of cell-substrate adhesion (GO:0010811)	0.729238	LANOTEPLASE	not indicated	DrugBank	DRUGGABLE GENOME
FN1	positive regulation of cell-substrate adhesion (GO:0010811)	0.729238	METHYLDOPA	not indicated	DrugBank	DRUGGABLE GENOME
FN1	positive regulation of cell-substrate adhesion (GO:0010811)	0.729238	ZINC CHLORIDE	modulator	DrugBank	DRUGGABLE GENOME
MYOC	positive regulation of cell-substrate adhesion (GO:0010811)	0.729238	ZANUBRUTINIB	not indicated	DrugBank	DRUGGABLE GENOME,KINASE
NDNF	positive regulation of cell-substrate adhesion (GO:0010811)	0.729238	ESTRADIOL BENZOATE	not indicated	DrugBank	DRUGGABLE GENOME
GATAD2A	DNA alkylation (GO:0006305)	0.728768	ZANUBRUTINIB	not indicated	DrugBank	not indicated
GATAD2A	DNA methylation or demethylation (GO:0044728)	0.728768	ZANUBRUTINIB	not indicated	DrugBank	not indicated
SLC40A1	iron ion transmembrane transporter activity (GO:0005381)	0.728749	WORTMANNIN	not indicated	NCI	TRANSPORTER,DRUGGABLE GENOME
GPER1	response to glucose (GO:0009749)	0.728649	TAMOXIFEN	agonist	GuideToPharmacology	DRUGGABLE GENOME,G PROTEIN COUPLED RECEPTOR,KINASE,TRANSCRIPTION FACTOR
GPER1	response to glucose (GO:0009749)	0.728649	AFIMOXIFENE	agonist	GuideToPharmacology	DRUGGABLE GENOME,G PROTEIN COUPLED RECEPTOR,KINASE,TRANSCRIPTION FACTOR
GPER1	response to glucose (GO:0009749)	0.728649	FULVESTRANT	agonist	GuideToPharmacology	DRUGGABLE GENOME,G PROTEIN COUPLED RECEPTOR,KINASE,TRANSCRIPTION FACTOR
GPER1	response to glucose (GO:0009749)	0.728649	CHEMBL456145	not indicated	DrugBank	DRUGGABLE GENOME,G PROTEIN COUPLED RECEPTOR,KINASE,TRANSCRIPTION FACTOR
GPER1	response to glucose (GO:0009749)	0.728649	RALOXIFENE	agonist	GuideToPharmacology	DRUGGABLE GENOME,G PROTEIN COUPLED RECEPTOR,KINASE,TRANSCRIPTION FACTOR
GPER1	response to glucose (GO:0009749)	0.728649	ESTRADIOL	binder	DTC,DrugBank	DRUGGABLE GENOME,G PROTEIN COUPLED RECEPTOR,KINASE,TRANSCRIPTION FACTOR
GPER1	response to glucose (GO:0009749)	0.728649	GENISTEIN	not indicated	DrugBank	DRUGGABLE GENOME,G PROTEIN COUPLED RECEPTOR,KINASE,TRANSCRIPTION FACTOR
GPER1	response to glucose (GO:0009749)	0.728649	ESTRADIOL BENZOATE	not indicated	DrugBank	DRUGGABLE GENOME,G PROTEIN COUPLED RECEPTOR,KINASE,TRANSCRIPTION FACTOR
PRKACA	response to glucose (GO:0009749)	0.728649	CHEMBL104264	inhibitor	DrugBank,GuideToPharmacology	ENZYME,CLINICALLY ACTIONABLE,SERINE THREONINE KINASE,DRUGGABLE GENOME,KINASE
PRKACA	response to glucose (GO:0009749)	0.728649	ALISERTIB	not indicated	DTC	ENZYME,CLINICALLY ACTIONABLE,SERINE THREONINE KINASE,DRUGGABLE GENOME,KINASE
PRKACA	response to glucose (GO:0009749)	0.728649	CHEMBL546797	not indicated	DTC	ENZYME,CLINICALLY ACTIONABLE,SERINE THREONINE KINASE,DRUGGABLE GENOME,KINASE
PRKACA	response to glucose (GO:0009749)	0.728649	CYC-116	not indicated	DTC	ENZYME,CLINICALLY ACTIONABLE,SERINE THREONINE KINASE,DRUGGABLE GENOME,KINASE
PRKACA	response to glucose (GO:0009749)	0.728649	PENTANAL	not indicated	DrugBank	ENZYME,CLINICALLY ACTIONABLE,SERINE THREONINE KINASE,DRUGGABLE GENOME,KINASE
PRKACA	response to glucose (GO:0009749)	0.728649	CHEMBL406845	not indicated	DTC	ENZYME,CLINICALLY ACTIONABLE,SERINE THREONINE KINASE,DRUGGABLE GENOME,KINASE
PRKACA	response to glucose (GO:0009749)	0.728649	CENISERTIB	not indicated	DTC	ENZYME,CLINICALLY ACTIONABLE,SERINE THREONINE KINASE,DRUGGABLE GENOME,KINASE
PRKACA	response to glucose (GO:0009749)	0.728649	GO-6976	not indicated	DTC	ENZYME,CLINICALLY ACTIONABLE,SERINE THREONINE KINASE,DRUGGABLE GENOME,KINASE
PRKACA	response to glucose (GO:0009749)	0.728649	GSK-690693	inhibitor	ChemblInteractions,GuideToPharmacology	ENZYME,CLINICALLY ACTIONABLE,SERINE THREONINE KINASE,DRUGGABLE GENOME,KINASE
PRKACA	response to glucose (GO:0009749)	0.728649	PD-0166285	not indicated	DTC	ENZYME,CLINICALLY ACTIONABLE,SERINE THREONINE KINASE,DRUGGABLE GENOME,KINASE
PRKACA	response to glucose (GO:0009749)	0.728649	R-406	not indicated	DTC	ENZYME,CLINICALLY ACTIONABLE,SERINE THREONINE KINASE,DRUGGABLE GENOME,KINASE
PRKACA	response to glucose (GO:0009749)	0.728649	FASUDIL	not indicated	DTC,DrugBank	ENZYME,CLINICALLY ACTIONABLE,SERINE THREONINE KINASE,DRUGGABLE GENOME,KINASE
PRKACA	response to glucose (GO:0009749)	0.728649	PF-00562271	not indicated	DTC	ENZYME,CLINICALLY ACTIONABLE,SERINE THREONINE KINASE,DRUGGABLE GENOME,KINASE
PRKACA	response to glucose (GO:0009749)	0.728649	GSK-269962A	not indicated	DTC	ENZYME,CLINICALLY ACTIONABLE,SERINE THREONINE KINASE,DRUGGABLE GENOME,KINASE
PRKACA	response to glucose (GO:0009749)	0.728649	TAE-684	not indicated	DTC	ENZYME,CLINICALLY ACTIONABLE,SERINE THREONINE KINASE,DRUGGABLE GENOME,KINASE
PRKACA	response to glucose (GO:0009749)	0.728649	CHEMBL225519	not indicated	DTC	ENZYME,CLINICALLY ACTIONABLE,SERINE THREONINE KINASE,DRUGGABLE GENOME,KINASE
PRKACA	response to glucose (GO:0009749)	0.728649	AST-487	not indicated	DTC	ENZYME,CLINICALLY ACTIONABLE,SERINE THREONINE KINASE,DRUGGABLE GENOME,KINASE
PRKACA	response to glucose (GO:0009749)	0.728649	CHEMBL1233654	not indicated	DrugBank	ENZYME,CLINICALLY ACTIONABLE,SERINE THREONINE KINASE,DRUGGABLE GENOME,KINASE
PRKACA	response to glucose (GO:0009749)	0.728649	SB-242235	not indicated	DTC	ENZYME,CLINICALLY ACTIONABLE,SERINE THREONINE KINASE,DRUGGABLE GENOME,KINASE
PRKACA	response to glucose (GO:0009749)	0.728649	HYDROXYFASUDIL	not indicated	DrugBank	ENZYME,CLINICALLY ACTIONABLE,SERINE THREONINE KINASE,DRUGGABLE GENOME,KINASE
PRKACA	response to glucose (GO:0009749)	0.728649	CHEMBL379975	not indicated	DTC	ENZYME,CLINICALLY ACTIONABLE,SERINE THREONINE KINASE,DRUGGABLE GENOME,KINASE
PRKACA	response to glucose (GO:0009749)	0.728649	DIMETHYLADENINE	not indicated	DTC	ENZYME,CLINICALLY ACTIONABLE,SERINE THREONINE KINASE,DRUGGABLE GENOME,KINASE
PRKACA	response to glucose (GO:0009749)	0.728649	BALANOL	not indicated	DrugBank	ENZYME,CLINICALLY ACTIONABLE,SERINE THREONINE KINASE,DRUGGABLE GENOME,KINASE
PRKACA	response to glucose (GO:0009749)	0.728649	SB-220025	not indicated	DTC	ENZYME,CLINICALLY ACTIONABLE,SERINE THREONINE KINASE,DRUGGABLE GENOME,KINASE
PRKACA	response to glucose (GO:0009749)	0.728649	SB-202190	not indicated	DTC	ENZYME,CLINICALLY ACTIONABLE,SERINE THREONINE KINASE,DRUGGABLE GENOME,KINASE
PRKACA	response to glucose (GO:0009749)	0.728649	Y-27632	not indicated	DrugBank	ENZYME,CLINICALLY ACTIONABLE,SERINE THREONINE KINASE,DRUGGABLE GENOME,KINASE
PRKACA	response to glucose (GO:0009749)	0.728649	DEXFOSFOSERINE	not indicated	DrugBank	ENZYME,CLINICALLY ACTIONABLE,SERINE THREONINE KINASE,DRUGGABLE GENOME,KINASE
PRKACA	response to glucose (GO:0009749)	0.728649	FOSTAMATINIB	inhibitor	DrugBank	ENZYME,CLINICALLY ACTIONABLE,SERINE THREONINE KINASE,DRUGGABLE GENOME,KINASE
PRKACA	response to glucose (GO:0009749)	0.728649	CHEMBL379218	not indicated	DrugBank	ENZYME,CLINICALLY ACTIONABLE,SERINE THREONINE KINASE,DRUGGABLE GENOME,KINASE
PRKACA	response to glucose (GO:0009749)	0.728649	CHEMBL229855	not indicated	DrugBank	ENZYME,CLINICALLY ACTIONABLE,SERINE THREONINE KINASE,DRUGGABLE GENOME,KINASE
PRKACA	response to glucose (GO:0009749)	0.728649	ELLAGIC ACID	inhibitor	DrugBank	ENZYME,CLINICALLY ACTIONABLE,SERINE THREONINE KINASE,DRUGGABLE GENOME,KINASE
PRKACA	response to glucose (GO:0009749)	0.728649	CHEMBL228224	not indicated	DrugBank	ENZYME,CLINICALLY ACTIONABLE,SERINE THREONINE KINASE,DRUGGABLE GENOME,KINASE
PRKACA	response to glucose (GO:0009749)	0.728649	CHEMBL428462	not indicated	DrugBank	ENZYME,CLINICALLY ACTIONABLE,SERINE THREONINE KINASE,DRUGGABLE GENOME,KINASE
PRKACA	response to glucose (GO:0009749)	0.728649	A-443654	not indicated	DrugBank	ENZYME,CLINICALLY ACTIONABLE,SERINE THREONINE KINASE,DRUGGABLE GENOME,KINASE
PRKACA	response to glucose (GO:0009749)	0.728649	MYRISTIC ACID	not indicated	DrugBank	ENZYME,CLINICALLY ACTIONABLE,SERINE THREONINE KINASE,DRUGGABLE GENOME,KINASE
PRKACA	response to glucose (GO:0009749)	0.728649	CHEMBL406821	not indicated	DrugBank	ENZYME,CLINICALLY ACTIONABLE,SERINE THREONINE KINASE,DRUGGABLE GENOME,KINASE
PRKACA	response to glucose (GO:0009749)	0.728649	CHEMBL213618	not indicated	DrugBank	ENZYME,CLINICALLY ACTIONABLE,SERINE THREONINE KINASE,DRUGGABLE GENOME,KINASE
PRKACA	response to glucose (GO:0009749)	0.728649	DIOTYROSINE	not indicated	DrugBank	ENZYME,CLINICALLY ACTIONABLE,SERINE THREONINE KINASE,DRUGGABLE GENOME,KINASE
PRKACA	response to glucose (GO:0009749)	0.728649	CHEMBL227924	not indicated	DrugBank	ENZYME,CLINICALLY ACTIONABLE,SERINE THREONINE KINASE,DRUGGABLE GENOME,KINASE
PRKACA	response to glucose (GO:0009749)	0.728649	CHEMBL223339	not indicated	DrugBank	ENZYME,CLINICALLY ACTIONABLE,SERINE THREONINE KINASE,DRUGGABLE GENOME,KINASE
PRKACA	response to glucose (GO:0009749)	0.728649	CHEMBL376388	not indicated	DrugBank	ENZYME,CLINICALLY ACTIONABLE,SERINE THREONINE KINASE,DRUGGABLE GENOME,KINASE
PRKACA	response to glucose (GO:0009749)	0.728649	CHEMBL383541	not indicated	DrugBank	ENZYME,CLINICALLY ACTIONABLE,SERINE THREONINE KINASE,DRUGGABLE GENOME,KINASE
PRKACA	response to glucose (GO:0009749)	0.728649	CHEMBL1234032	not indicated	DrugBank	ENZYME,CLINICALLY ACTIONABLE,SERINE THREONINE KINASE,DRUGGABLE GENOME,KINASE
PRKACA	response to glucose (GO:0009749)	0.728649	CHEMBL260000	not indicated	DrugBank	ENZYME,CLINICALLY ACTIONABLE,SERINE THREONINE KINASE,DRUGGABLE GENOME,KINASE
PRKACA	response to glucose (GO:0009749)	0.728649	CHEMBL406863	not indicated	DrugBank	ENZYME,CLINICALLY ACTIONABLE,SERINE THREONINE KINASE,DRUGGABLE GENOME,KINASE
PRKACA	response to glucose (GO:0009749)	0.728649	CHEMBL227381	not indicated	DrugBank	ENZYME,CLINICALLY ACTIONABLE,SERINE THREONINE KINASE,DRUGGABLE GENOME,KINASE
PRKACA	response to glucose (GO:0009749)	0.728649	CHEMBL228133	not indicated	DrugBank	ENZYME,CLINICALLY ACTIONABLE,SERINE THREONINE KINASE,DRUGGABLE GENOME,KINASE
PRKACA	response to glucose (GO:0009749)	0.728649	CHEMBL1234033	not indicated	DrugBank	ENZYME,CLINICALLY ACTIONABLE,SERINE THREONINE KINASE,DRUGGABLE GENOME,KINASE
PRKACA	response to glucose (GO:0009749)	0.728649	CHEMBL148333	not indicated	DrugBank	ENZYME,CLINICALLY ACTIONABLE,SERINE THREONINE KINASE,DRUGGABLE GENOME,KINASE
PRKACA	response to glucose (GO:0009749)	0.728649	CHEMBL207496	not indicated	DrugBank	ENZYME,CLINICALLY ACTIONABLE,SERINE THREONINE KINASE,DRUGGABLE GENOME,KINASE
[truncated: 15,780 more rows]

## Sheet: S3
Supplementary Table S3
Endometrial adenocarcinoma cell lines from GDSC
[truncated: 12 more rows]
